# Supplementary material for: Computer analysis of protein functional sites projection on exon structure of genes in Metazoa
Source: BMC Genomics. 2015 Dec 16;16(Suppl 13):S2. doi: 10.1186/1471-2164-16-S13-S2 (PMC4686782; doi:10.1186/1471-2164-16-S13-S2)
Supplement: Additional file 2 — List of protein sequences included in the analysis. [file 1471-2164-16-S13-S2-S2.xls]

## Sheet: protlist
EnsemblProtein	EnsemblMolecule
ENSBTAP00000036091	Seminal ribonuclease [Source:UniProtKB/Swiss-Prot;Acc:P00669]
ENSBTAP00000009406	ProthrombinActivation peptide fragment 1Activation peptide fragment 2Thrombin light chainThrombin heavy chain [Source:UniProtKB/Swiss-Prot;Acc:P00735]
ENSBTAP00000000259	Guanine nucleotide-binding protein G(I)/G(S)/G(T) subunit beta-1 [Source:UniProtKB/Swiss-Prot;Acc:P62871]
ENSBTAP00000003465	Guanine nucleotide-binding protein G(T) subunit gamma-T1 [Source:UniProtKB/Swiss-Prot;Acc:P02698]
ENSBTAP00000019411	Calmodulin [Source:UniProtKB/Swiss-Prot;Acc:P62157]
ENSBTAP00000024107	Phosphatidylethanolamine-binding protein 1Hippocampal cholinergic neurostimulating peptide [Source:UniProtKB/Swiss-Prot;Acc:P13696]
ENSBTAP00000011521	Aldehyde dehydrogenase, mitochondrial [Source:UniProtKB/Swiss-Prot;Acc:P20000]
ENSBTAP00000016346	Purine nucleoside phosphorylase [Source:UniProtKB/Swiss-Prot;Acc:P55859]
ENSBTAP00000015915	Chymotrypsinogen AChymotrypsin A chain AChymotrypsin A chain BChymotrypsin A chain C [Source:UniProtKB/Swiss-Prot;Acc:P00766]
ENSBTAP00000012523	Acyl-CoA-binding protein [Source:UniProtKB/Swiss-Prot;Acc:P07107]
ENSBTAP00000008431	Aconitate hydratase, mitochondrial [Source:UniProtKB/Swiss-Prot;Acc:P20004]
ENSBTAP00000040651	Heparin-binding growth factor 1Endothelial cell growth factor betaEndothelial cell growth factor alpha [Source:UniProtKB/Swiss-Prot;Acc:P03968]
ENSBTAP00000001463	Annexin A4 [Source:UniProtKB/Swiss-Prot;Acc:P13214]
ENSBTAP00000021789	Coagulation factor XFactor X light chainFactor X heavy chainActivated factor Xa heavy chain [Source:UniProtKB/Swiss-Prot;Acc:P00743]
ENSBTAP00000026784	Deoxyribonuclease-1 [Source:UniProtKB/Swiss-Prot;Acc:P00639]
ENSBTAP00000017497	Heat shock cognate 71 kDa protein [Source:UniProtKB/Swiss-Prot;Acc:P19120]
ENSBTAP00000019719	Annexin A6 [Source:UniProtKB/Swiss-Prot;Acc:P79134]
ENSBTAP00000015660	Adrenodoxin, mitochondrial [Source:UniProtKB/Swiss-Prot;Acc:P00257]
ENSBTAP00000006167	Alpha-2-macroglobulin [Source:UniProtKB/Swiss-Prot;Acc:Q7SIH1]
ENSBTAP00000023246	Guanine nucleotide-binding protein G(s) subunit alpha isoforms short [Source:UniProtKB/Swiss-Prot;Acc:P04896]
ENSBTAP00000022630	Protein S100-G [Source:UniProtKB/Swiss-Prot;Acc:P02633]
ENSBTAP00000001208	Cytochrome b-c1 complex subunit 9 [Source:UniProtKB/Swiss-Prot;Acc:P00130]
ENSBTAP00000001993	Cytochrome b-c1 complex subunit 7 [Source:UniProtKB/Swiss-Prot;Acc:P00129]
ENSBTAP00000012635	Cytochrome b-c1 complex subunit 6, mitochondrial [Source:UniProtKB/Swiss-Prot;Acc:P00126]
ENSBTAP00000016224	Cytochrome c1, heme protein, mitochondrial [Source:UniProtKB/Swiss-Prot;Acc:P00125]
ENSBTAP00000028853	Cytochrome b-c1 complex subunit 2, mitochondrial [Source:UniProtKB/Swiss-Prot;Acc:P23004]
ENSBTAP00000040860	Cytochrome b-c1 complex subunit 8 [Source:UniProtKB/Swiss-Prot;Acc:P13271]
ENSBTAP00000053148	Cytochrome b [Source:UniProtKB/Swiss-Prot;Acc:P00157]
ENSBTAP00000038404	Neurocalcin-delta [Source:UniProtKB/Swiss-Prot;Acc:P61602]
ENSBTAP00000001704	LactotransferrinLactoferricin-B [Source:UniProtKB/Swiss-Prot;Acc:P24627]
ENSBTAP00000007860	Cytosol aminopeptidase [Source:UniProtKB/Swiss-Prot;Acc:P00727]
ENSBTAP00000017710	ATP synthase subunit beta, mitochondrial [Source:UniProtKB/Swiss-Prot;Acc:P00829]
ENSBTAP00000037960	Phospholipase A2 [Source:UniProtKB/Swiss-Prot;Acc:P00593]
ENSBTAP00000027314	Low molecular weight phosphotyrosine protein phosphatase [Source:UniProtKB/Swiss-Prot;Acc:P11064]
ENSBTAP00000024233	Cation-dependent mannose-6-phosphate receptor [Source:UniProtKB/Swiss-Prot;Acc:P11456]
ENSBTAP00000032384	Superoxide dismutase [Cu-Zn] [Source:UniProtKB/Swiss-Prot;Acc:P00442]
ENSBTAP00000015944	Cytochrome b5 [Source:UniProtKB/Swiss-Prot;Acc:P00171]
ENSBTAP00000025586	Elongation factor Tu, mitochondrial [Source:UniProtKB/Swiss-Prot;Acc:P49410]
ENSBTAP00000015769	NAD(P) transhydrogenase, mitochondrial [Source:UniProtKB/Swiss-Prot;Acc:P11024]
ENSBTAP00000016093	Rab GDP dissociation inhibitor alpha [Source:UniProtKB/Swiss-Prot;Acc:P21856]
ENSBTAP00000040894	Thiosulfate sulfurtransferase [Source:UniProtKB/Swiss-Prot;Acc:P00586]
ENSBTAP00000000788	EnteropeptidaseEnteropeptidase non-catalytic heavy chainEnteropeptidase catalytic light chain [Source:UniProtKB/Swiss-Prot;Acc:P98072]
ENSBTAP00000000566	Retinol-binding protein 4 [Source:UniProtKB/Swiss-Prot;Acc:P18902]
ENSBTAP00000005300	Poly(A) polymerase alpha [Source:UniProtKB/Swiss-Prot;Acc:P25500]
ENSBTAP00000007701	Alpha-lactalbumin [Source:UniProtKB/Swiss-Prot;Acc:P00711]
ENSBTAP00000001730	Rhodopsin [Source:UniProtKB/Swiss-Prot;Acc:P02699]
ENSBTAP00000020286	Beta-1,4-galactosyltransferase 1Lactose synthase A proteinN-acetyllactosamine synthaseBeta-N-acetylglucosaminylglycopeptide beta-1,4-galactosyltransferaseBeta-N-acetylglucosaminyl-glycolipid beta-1,4-galactosyltransferaseProcessed beta-1,4-galactosyltransferase 1 [Source:UniProtKB/Swiss-Prot;Acc:P08037]
ENSBTAP00000010928	Peptidyl-prolyl cis-trans isomerase FKBP1A [Source:UniProtKB/Swiss-Prot;Acc:P18203]
ENSBTAP00000022034	Hemoglobin subunit alpha [Source:UniProtKB/Swiss-Prot;Acc:P01966]
ENSBTAP00000028825	Mitochondrial peptide methionine sulfoxide reductase [Source:UniProtKB/Swiss-Prot;Acc:P54149]
ENSBTAP00000026366	Platelet-activating factor acetylhydrolase IB subunit gamma [Source:UniProtKB/Swiss-Prot;Acc:Q29460]
ENSBTAP00000016033	N-acetyllactosaminide alpha-1,3-galactosyltransferase [Source:UniProtKB/Swiss-Prot;Acc:P14769]
ENSBTAP00000051819	Seminal plasma protein PDC-109 [Source:UniProtKB/Swiss-Prot;Acc:P02784]
ENSBTAP00000022180	Peptidyl-prolyl cis-trans isomerase D [Source:UniProtKB/Swiss-Prot;Acc:P26882]
ENSBTAP00000009977	Inositol polyphosphate 1-phosphatase [Source:UniProtKB/Swiss-Prot;Acc:P21327]
ENSBTAP00000001309	Proteasome subunit alpha type-2 [Source:UniProtKB/Swiss-Prot;Acc:Q3T0Y5]
ENSBTAP00000003072	Proteasome subunit beta type-2 [Source:UniProtKB/Swiss-Prot;Acc:Q5E9K0]
ENSBTAP00000003636	Proteasome subunit alpha type-3 [Source:UniProtKB/Swiss-Prot;Acc:Q58DU5]
ENSBTAP00000004984	Proteasome subunit beta type-3 [Source:UniProtKB/Swiss-Prot;Acc:P33672]
ENSBTAP00000016918	Proteasome subunit beta type-5 [Source:UniProtKB/Swiss-Prot;Acc:Q32KL2]
ENSBTAP00000019203	Proteasome subunit alpha type-4 [Source:UniProtKB/Swiss-Prot;Acc:Q3ZCK9]
ENSBTAP00000028364	Proteasome subunit beta type-4 [Source:UniProtKB/Swiss-Prot;Acc:Q3T108]
ENSBTAP00000036650	Cathepsin BCathepsin B light chainCathepsin B heavy chain [Source:UniProtKB/Swiss-Prot;Acc:P07688]
ENSBTAP00000000993	Aquaporin-1 [Source:UniProtKB/Swiss-Prot;Acc:P47865]
ENSBTAP00000038183	Tubulin alpha-1D chain [Source:UniProtKB/Swiss-Prot;Acc:Q2HJ86]
ENSBTAP00000010555	Vasopressin-neurophysin 2-copeptinArg-vasopressinNeurophysin 2Copeptin [Source:UniProtKB/Swiss-Prot;Acc:P01180]
ENSBTAP00000035211	Collagen alpha-1(IV) chain [Source:UniProtKB/Swiss-Prot;Acc:Q7SIB2]
ENSBTAP00000011371	cAMP-dependent protein kinase type I-alpha regulatory subunit [Source:UniProtKB/Swiss-Prot;Acc:P00514]
ENSBTAP00000029271	Epididymal secretory protein E1 [Source:UniProtKB/Swiss-Prot;Acc:P79345]
ENSBTAP00000019808	Cytochrome c oxidase subunit 7A1, mitochondrial [Source:UniProtKB/Swiss-Prot;Acc:P07470]
ENSBTAP00000021397	Cytochrome c oxidase subunit 4 isoform 1, mitochondrial [Source:UniProtKB/Swiss-Prot;Acc:P00423]
ENSBTAP00000022949	Cytochrome c oxidase subunit 5A, mitochondrial [Source:UniProtKB/Swiss-Prot;Acc:P00426]
ENSBTAP00000024678	Cytochrome c oxidase subunit 5B, mitochondrial [Source:UniProtKB/Swiss-Prot;Acc:P00428]
ENSBTAP00000026002	Cytochrome c oxidase subunit 6A2, mitochondrial [Source:UniProtKB/Swiss-Prot;Acc:P07471]
ENSBTAP00000048302	Cytochrome c oxidase subunit 7C, mitochondrial [Source:UniProtKB/Swiss-Prot;Acc:P00430]
ENSBTAP00000053151	Cytochrome c oxidase subunit 2 [Source:UniProtKB/Swiss-Prot;Acc:P68530]
ENSBTAP00000053157	Cytochrome c oxidase subunit 3 [Source:UniProtKB/Swiss-Prot;Acc:P00415]
ENSBTAP00000017580	ADP/ATP translocase 1 [Source:UniProtKB/Swiss-Prot;Acc:P02722]
ENSBTAP00000043814	Myelin P2 protein [Source:UniProtKB/Swiss-Prot;Acc:P02690]
ENSBTAP00000008727	cAMP-dependent protein kinase catalytic subunit alpha [Source:UniProtKB/Swiss-Prot;Acc:P00517]
ENSBTAP00000010159	ADP-ribosylation factor 1 [Source:UniProtKB/Swiss-Prot;Acc:P84080]
ENSBTAP00000020080	Galectin-1 [Source:UniProtKB/Swiss-Prot;Acc:P11116]
ENSBTAP00000014038	Calcineurin subunit B type 1 [Source:UniProtKB/Swiss-Prot;Acc:P63099]
ENSBTAP00000021305	Serine/threonine-protein phosphatase 2B catalytic subunit alpha isoform [Source:UniProtKB/Swiss-Prot;Acc:P48452]
ENSBTAP00000027941	Catalase [Source:UniProtKB/Swiss-Prot;Acc:P00432]
ENSBTAP00000001383	Primary amine oxidase, liver isozyme [Source:UniProtKB/Swiss-Prot;Acc:Q29437]
ENSBTAP00000004410	Actin-related protein 3 [Source:UniProtKB/Swiss-Prot;Acc:P61157]
ENSBTAP00000002334	Seryl-tRNA synthetase, mitochondrial [Source:UniProtKB/Swiss-Prot;Acc:Q9N0F3]
ENSBTAP00000004562	Decorin [Source:UniProtKB/Swiss-Prot;Acc:P21793]
ENSBTAP00000027296	Beta-arrestin-1 [Source:UniProtKB/Swiss-Prot;Acc:P17870]
ENSBTAP00000018595	Acylphosphatase-1 [Source:UniProtKB/Swiss-Prot;Acc:P41500]
ENSBTAP00000022789	GTP:AMP phosphotransferase, mitochondrial [Source:UniProtKB/Swiss-Prot;Acc:P08760]
ENSBTAP00000042110	Disintegrin and metalloproteinase domain-containing protein 10 [Source:UniProtKB/Swiss-Prot;Acc:Q10741]
ENSBTAP00000007918	Cytochrome c [Source:UniProtKB/Swiss-Prot;Acc:P62894]
ENSBTAP00000005341	Beta-crystallin B2 [Source:UniProtKB/Swiss-Prot;Acc:P02522]
ENSBTAP00000029446	Transcobalamin-2 [Source:UniProtKB/Swiss-Prot;Acc:Q9XSC9]
ENSBTAP00000050806	Beta-adrenergic receptor kinase 1 [Source:UniProtKB/Swiss-Prot;Acc:P21146]
ENSBTAP00000026871	Ubiquitin-conjugating enzyme E2 K [Source:UniProtKB/Swiss-Prot;Acc:P61085]
ENSBTAP00000015548	Inositol monophosphatase 1 [Source:UniProtKB/Swiss-Prot;Acc:P20456]
ENSBTAP00000046157	N(G),N(G)-dimethylarginine dimethylaminohydrolase 1 [Source:UniProtKB/Swiss-Prot;Acc:P56965]
ENSBTAP00000005011	Rab5 GDP/GTP exchange factor [Source:UniProtKB/Swiss-Prot;Acc:O18973]
ENSBTAP00000006503	Cyclin-A2 [Source:UniProtKB/Swiss-Prot;Acc:P30274]
ENSBTAP00000016986	Lactoperoxidase [Source:UniProtKB/Swiss-Prot;Acc:P80025]
ENSBTAP00000010711	cAMP-dependent protein kinase inhibitor alpha [Source:UniProtKB/Swiss-Prot;Acc:Q3SX13]
ENSBTAP00000010554	Oxytocin-neurophysin 1OxytocinNeurophysin 1 [Source:UniProtKB/Swiss-Prot;Acc:P01175]
ENSBTAP00000042484	Rhodopsin kinase [Source:UniProtKB/Swiss-Prot;Acc:P28327]
ENSBTAP00000008292	Lipoamide acyltransferase component of branched-chain alpha-keto acid dehydrogenase complex, mitochondrial [Source:UniProtKB/Swiss-Prot;Acc:P11181]
ENSBTAP00000009300	Carboxypeptidase B2 [Source:UniProtKB/Swiss-Prot;Acc:Q2KIG3]
ENSBTAP00000020228	ATP synthase subunit s, mitochondrial [Source:UniProtKB/Swiss-Prot;Acc:P22027]
ENSBTAP00000006132	3-hydroxyanthranilate 3,4-dioxygenase [Source:UniProtKB/Swiss-Prot;Acc:Q0VCA8]
ENSBTAP00000018042	CD38 antigen [Source:RefSeq peptide;Acc:NP_786992]
ENSBTAP00000022642	General vesicular transport factor p115 [Source:UniProtKB/Swiss-Prot;Acc:P41541]
ENSBTAP00000008936	Glycine cleavage system H protein, mitochondrial [Source:UniProtKB/Swiss-Prot;Acc:P20821]
ENSBTAP00000004073	Alpha-crystallin A chainAlpha-crystallin A chain, short form [Source:UniProtKB/Swiss-Prot;Acc:P02470]
ENSBTAP00000003033	Phosphatidylinositol 3-kinase regulatory subunit beta [Source:UniProtKB/Swiss-Prot;Acc:P23726]
ENSBTAP00000013155	CD1b molecule [Source:RefSeq peptide;Acc:NP_001039486]
ENSBTAP00000000233	[Pyruvate dehydrogenase [acetyl-transferring]]-phosphatase 1, mitochondrial [Source:UniProtKB/Swiss-Prot;Acc:P35816]
ENSCAFP00000009963	GTP-binding nuclear protein Ran (GTPase Ran)(Ras-related nuclear protein)(Ras-like protein TC4) [Source:UniProtKB/Swiss-Prot;Acc:P62825]
ENSCAFP00000017783	Adenylate cyclase type 5 (EC 4.6.1.1)(Adenylate cyclase type V)(ATP pyrophosphate-lyase 5)(Adenylyl cyclase 5)(Ca(2+)-inhibitable adenylyl cyclase) [Source:UniProtKB/Swiss-Prot;Acc:P30803]
ENSCAFP00000000498	Calnexin Precursor (pp90) [Source:UniProtKB/Swiss-Prot;Acc:P24643]
ENSCAFP00000023039	Gastric triacylglycerol lipase Precursor (Gastric lipase)(GL)(EC 3.1.1.3) [Source:UniProtKB/Swiss-Prot;Acc:P80035]
ENSCAFP00000011044	Endoplasmin Precursor (Heat shock protein 90 kDa beta member 1)(94 kDa glucose-regulated protein)(GRP94) [Source:UniProtKB/Swiss-Prot;Acc:P41148]
ENSCAFP00000017453	Pancreatic lipase-related protein 1 Precursor (PL-RP1)(EC 3.1.1.3) [Source:UniProtKB/Swiss-Prot;Acc:P06857]
ENSCAFP00000017285	Ras-related protein Rab-9A (Rab-9A) [Source:UniProtKB/Swiss-Prot;Acc:P24408]
ENSCAFP00000009692	Sodium/calcium exchanger 1 Precursor (Na(+)/Ca(2+)-exchange protein 1) [Source:UniProtKB/Swiss-Prot;Acc:P23685]
ENSCAFP00000024181	Vesicular integral-membrane protein VIP36 Precursor (Lectin mannose-binding 2) [Source:UniProtKB/Swiss-Prot;Acc:P49256]
ENSCAFP00000032533	Glutamine synthetase (GS)(EC 6.3.1.2)(Glutamate--ammonia ligase) [Source:UniProtKB/Swiss-Prot;Acc:Q8HZM5]
ENSCPOP00000005042	Corticosteroid 11-beta-dehydrogenase isozyme 1 [Source:UniProtKB/Swiss-Prot;Acc:Q6QLL4]
ENSDARP00000007237	RAD54-like (S. cerevisiae) [Source:ZFIN;Acc:ZDB-GENE-040426-968]
ENSDARP00000066499	STIP1 homology and U-Box containing protein 1 [Source:ZFIN;Acc:ZDB-GENE-030131-2963]
ENSDARP00000008832	MIF4G domain containing b [Source:ZFIN;Acc:ZDB-GENE-050227-7]
ENSDARP00000063150	N-ethylmaleimide-sensitive factor attachment protein, gamma, like [Source:ZFIN;Acc:ZDB-GENE-050320-46]
ENSDARP00000039210	trafficking protein particle complex 5 [Source:ZFIN;Acc:ZDB-GENE-040718-185]
ENSDARP00000096471	chromosome 17 open reading frame 48 [Source:HGNC Symbol;Acc:30925]
ENSDARP00000096695	parahox cluster neighbor [Source:ZFIN;Acc:ZDB-GENE-070112-472]
ENSDARP00000056094	fatty acid binding protein 10a, liver basic [Source:ZFIN;Acc:ZDB-GENE-020318-1]
ENSDARP00000041328	ribonuclease like 3 [Source:ZFIN;Acc:ZDB-GENE-050809-5]
ENSDARP00000089386	nanos homolog 3 [Source:ZFIN;Acc:ZDB-GENE-011221-1]
ENSDARP00000078769	prostaglandin I2 (prostacyclin) synthase [Source:ZFIN;Acc:ZDB-GENE-070116-1]
ENSDARP00000075786	polo-like kinase 1 (Drosophila) [Source:ZFIN;Acc:ZDB-GENE-021115-7]
ENSDARP00000067391	chromosome 12 open reading frame 5 [Source:HGNC Symbol;Acc:1185]
ENSDARP00000123980	purinergic receptor P2X, ligand-gated ion channel, 4a [Source:ZFIN;Acc:ZDB-GENE-020806-2]
ENSDARP00000009264	hatching enzyme 1b [Source:ZFIN;Acc:ZDB-GENE-030131-2100]
ENSDARP00000090143	HIU hydrolase [Source:ZFIN;Acc:ZDB-GENE-060825-253]
ENSECAP00000015509	Myoglobin [Source:UniProtKB/Swiss-Prot;Acc:P68082]
ENSECAP00000008115	Leukocyte elastase inhibitor [Source:UniProtKB/Swiss-Prot;Acc:P05619]
ENSGALP00000033787	Avidin [Source:UniProtKB/Swiss-Prot;Acc:P02701]
ENSGALP00000000423	Cysteine and glycine-rich protein 1 [Source:UniProtKB/Swiss-Prot;Acc:P67966]
ENSGALP00000032964	Myosin-11 [Source:UniProtKB/Swiss-Prot;Acc:P10587]
ENSGALP00000006117	Proto-oncogene tyrosine-protein kinase Src [Source:UniProtKB/Swiss-Prot;Acc:P00523]
ENSGALP00000019162	Histone H2A-IV [Source:UniProtKB/Swiss-Prot;Acc:P02263]
ENSGALP00000019166	Histone H3.2 [Source:UniProtKB/Swiss-Prot;Acc:P84229]
ENSGALP00000019191	Histone H4 [Source:UniProtKB/Swiss-Prot;Acc:P62801]
ENSGALP00000002349	F-actin-capping protein subunit alpha-1 [Source:UniProtKB/Swiss-Prot;Acc:P13127]
ENSGALP00000006415	F-actin-capping protein subunit beta isoforms 1 and 2 [Source:UniProtKB/Swiss-Prot;Acc:P14315]
ENSGALP00000038105	Fibrinogen beta chainFibrinopeptide BFibrinogen beta chain [Source:UniProtKB/Swiss-Prot;Acc:Q02020]
ENSGALP00000038276	Myosin-Va [Source:UniProtKB/Swiss-Prot;Acc:Q02440]
ENSGALP00000018742	Creatine kinase B-type [Source:UniProtKB/Swiss-Prot;Acc:P05122]
ENSGALP00000031272	Serine/threonine-protein phosphatase PP1-beta catalytic subunit [Source:UniProtKB/Swiss-Prot;Acc:P62207]
ENSGALP00000023396	Triosephosphate isomerase [Source:UniProtKB/Swiss-Prot;Acc:P00940]
ENSGALP00000024388	Transthyretin [Source:UniProtKB/Swiss-Prot;Acc:P27731]
ENSGALP00000010606	Troponin T, fast skeletal muscle isoforms [Source:UniProtKB/Swiss-Prot;Acc:P12620]
ENSGALP00000032067	Troponin I, fast skeletal muscle [Source:UniProtKB/Swiss-Prot;Acc:P68246]
ENSGALP00000019164	Histone H2B 1/2/3/4/6 [Source:UniProtKB/Swiss-Prot;Acc:P0C1H3]
ENSGALP00000026013	Focal adhesion kinase 1 [Source:UniProtKB/Swiss-Prot;Acc:Q00944]
ENSGALP00000005475	Parvalbumin, thymic CPV3 [Source:UniProtKB/Swiss-Prot;Acc:P43305]
ENSGALP00000010079	Amiloride-sensitive cation channel 2, neuronal [Source:UniProtKB/Swiss-Prot;Acc:Q1XA76]
ENSGALP00000016317	protein-tyrosine phosphatase CRYPalpha [Source:RefSeq peptide;Acc:NP_990738]
ENSGALP00000007075	Cytochrome b-c1 complex subunit Rieske, mitochondrial [Source:UniProtKB/Swiss-Prot;Acc:Q5ZLR5]
ENSGALP00000010070	Tryptophan 5-hydroxylase 1 [Source:UniProtKB/Swiss-Prot;Acc:P70080]
ENSGALP00000010096	Heparan sulfate 2-O-sulfotransferase 1 [Source:UniProtKB/Swiss-Prot;Acc:Q76KB1]
ENSGALP00000009286	Uncharacterized protein [Source:UniProtKB/TrEMBL;Acc:F1NAC6]
ENSGALP00000039448	Beta-2-microglobulin [Source:UniProtKB/Swiss-Prot;Acc:P21611]
ENSGALP00000002368	Zona pellucida sperm-binding protein 3Processed zona pellucida sperm-binding protein 3 [Source:UniProtKB/Swiss-Prot;Acc:P79762]
ENSP00000381607	glutathione S-transferase pi 1 [Source:HGNC Symbol;Acc:4638]
ENSP00000309845	v-Ha-ras Harvey rat sarcoma viral oncogene homolog [Source:HGNC Symbol;Acc:5173]
ENSP00000285379	carbonic anhydrase II [Source:HGNC Symbol;Acc:1373]
ENSP00000012443	protein phosphatase 5, catalytic subunit [Source:HGNC Symbol;Acc:9322]
ENSP00000225929	hydroxysteroid (17-beta) dehydrogenase 1 [Source:HGNC Symbol;Acc:5210]
ENSP00000325120	progesterone receptor [Source:HGNC Symbol;Acc:8910]
ENSP00000400175	ras homolog gene family, member A [Source:HGNC Symbol;Acc:667]
ENSP00000254301	lectin, galactoside-binding, soluble, 3 [Source:HGNC Symbol;Acc:6563]
ENSP00000216605	methylenetetrahydrofolate dehydrogenase (NADP+ dependent) 1, methenyltetrahydrofolate cyclohydrolase, formyltetrahydrofolate synthetase [Source:HGNC Symbol;Acc:7432]
ENSP00000206249	estrogen receptor 1 [Source:HGNC Symbol;Acc:3467]
ENSP00000220809	plasminogen activator, tissue [Source:HGNC Symbol;Acc:9051]
ENSP00000009530	CD74 molecule, major histocompatibility complex, class II invariant chain [Source:HGNC Symbol;Acc:1697]
ENSP00000372746	major histocompatibility complex, class II, DR alpha [Source:HGNC Symbol;Acc:4947]
ENSP00000327255	protein phosphatase, Mg2+/Mn2+ dependent, 1A [Source:HGNC Symbol;Acc:9275]
ENSP00000217426	adenosylhomocysteinase [Source:HGNC Symbol;Acc:343]
ENSP00000223095	serpin peptidase inhibitor, clade E (nexin, plasminogen activator inhibitor type 1), member 1 [Source:HGNC Symbol;Acc:8583]
ENSP00000236826	matrix metallopeptidase 8 (neutrophil collagenase) [Source:HGNC Symbol;Acc:7175]
ENSP00000229794	mitogen-activated protein kinase 14 [Source:HGNC Symbol;Acc:6876]
ENSP00000360683	protein tyrosine phosphatase, non-receptor type 1 [Source:HGNC Symbol;Acc:9642]
ENSP00000285930	aldo-keto reductase family 1, member B1 (aldose reductase) [Source:HGNC Symbol;Acc:381]
ENSP00000209665	alcohol dehydrogenase 7 (class IV), mu or sigma polypeptide [Source:HGNC Symbol;Acc:256]
ENSP00000340636	fibroblast growth factor receptor 1 [Source:HGNC Symbol;Acc:3688]
ENSP00000303939	cytotoxic T-lymphocyte-associated protein 4 [Source:HGNC Symbol;Acc:2505]
ENSP00000250971	insulin [Source:HGNC Symbol;Acc:6081]
ENSP00000374991	immunoglobulin heavy constant gamma 1 (G1m marker) [Source:HGNC Symbol;Acc:5525]
ENSP00000454071	low density lipoprotein receptor [Source:HGNC Symbol;Acc:6547]
ENSP00000258743	interleukin 6 (interferon, beta 2) [Source:HGNC Symbol;Acc:6018]
ENSP00000310491	Rho GTPase activating protein 1 [Source:HGNC Symbol;Acc:673]
ENSP00000403575	major histocompatibility complex, class I, A [Source:HGNC Symbol;Acc:4931]
ENSP00000296585	integrin, alpha 2 (CD49B, alpha 2 subunit of VLA-2 receptor) [Source:HGNC Symbol;Acc:6137]
ENSP00000337127	superoxide dismutase 2, mitochondrial [Source:HGNC Symbol;Acc:11180]
ENSP00000264595	aspartylglucosaminidase [Source:HGNC Symbol;Acc:318]
ENSP00000266970	cyclin-dependent kinase 2 [Source:HGNC Symbol;Acc:1771]
ENSP00000376793	serpin peptidase inhibitor, clade A (alpha-1 antiproteinase, antitrypsin), member 3 [Source:HGNC Symbol;Acc:16]
ENSP00000271651	cathepsin K [Source:HGNC Symbol;Acc:2536]
ENSP00000369581	interferon, beta 1, fibroblast [Source:HGNC Symbol;Acc:5434]
ENSP00000216124	arylsulfatase A [Source:HGNC Symbol;Acc:713]
ENSP00000261405	von Willebrand factor [Source:HGNC Symbol;Acc:12726]
ENSP00000304229	histidine triad nucleotide binding protein 1 [Source:HGNC Symbol;Acc:4912]
ENSP00000362116	progastricsin (pepsinogen C) [Source:HGNC Symbol;Acc:8890]
ENSP00000230882	growth hormone receptor [Source:HGNC Symbol;Acc:4263]
ENSP00000312673	growth hormone 1 [Source:HGNC Symbol;Acc:4261]
ENSP00000364252	phospholipase A2, group IIA (platelets, synovial fluid) [Source:HGNC Symbol;Acc:9031]
ENSP00000361366	surfactant protein D [Source:HGNC Symbol;Acc:10803]
ENSP00000255030	C-reactive protein, pentraxin-related [Source:HGNC Symbol;Acc:2367]
ENSP00000378355	P450 (cytochrome) oxidoreductase [Source:HGNC Symbol;Acc:9208]
ENSP00000308938	plasminogen [Source:HGNC Symbol;Acc:9071]
ENSP00000397582	amylase, alpha 2A (pancreatic) [Source:HGNC Symbol;Acc:477]
ENSP00000383179	MHC class I polypeptide-related sequence A [Source:HGNC Symbol;Acc:7090]
ENSP00000321584	IMP (inosine 5'-monophosphate) dehydrogenase 2 [Source:HGNC Symbol;Acc:6053]
ENSP00000241069	acetylcholinesterase [Source:HGNC Symbol;Acc:108]
ENSP00000264033	Cas-Br-M (murine) ecotropic retroviral transforming sequence [Source:HGNC Symbol;Acc:1541]
ENSP00000237858	glutaredoxin (thioltransferase) [Source:HGNC Symbol;Acc:4330]
ENSP00000308176	Bruton agammaglobulinemia tyrosine kinase [Source:HGNC Symbol;Acc:1133]
ENSP00000325312	methionyl aminopeptidase 2 [Source:HGNC Symbol;Acc:16672]
ENSP00000364133	transforming growth factor, beta receptor 1 [Source:HGNC Symbol;Acc:11772]
ENSP00000301411	neurotrophin 4 [Source:HGNC Symbol;Acc:8024]
ENSP00000323315	c-abl oncogene 1, non-receptor tyrosine kinase [Source:HGNC Symbol;Acc:76]
ENSP00000356436	phospholipase A2, group IVA (cytosolic, calcium-dependent) [Source:HGNC Symbol;Acc:9035]
ENSP00000264498	fibroblast growth factor 2 (basic) [Source:HGNC Symbol;Acc:3676]
ENSP00000307078	kinesin family member 5B [Source:HGNC Symbol;Acc:6324]
ENSP00000362463	glyoxalase I [Source:HGNC Symbol;Acc:4323]
ENSP00000354633	TAF11 RNA polymerase II, TATA box binding protein (TBP)-associated factor, 28kDa [Source:HGNC Symbol;Acc:11544]
ENSP00000302728	glucuronidase, beta [Source:HGNC Symbol;Acc:4696]
ENSP00000287497	integrin, alpha M (complement component 3 receptor 3 subunit) [Source:HGNC Symbol;Acc:6149]
ENSP00000265132	alpha-1-microglobulin/bikunin precursor [Source:HGNC Symbol;Acc:453]
ENSP00000216714	APEX nuclease (multifunctional DNA repair enzyme) 1 [Source:HGNC Symbol;Acc:587]
ENSP00000361125	vascular endothelial growth factor A [Source:HGNC Symbol;Acc:12680]
ENSP00000318868	serine hydroxymethyltransferase 1 (soluble) [Source:HGNC Symbol;Acc:10850]
ENSP00000295897	albumin [Source:HGNC Symbol;Acc:399]
ENSP00000309968	ADAM metallopeptidase domain 17 [Source:HGNC Symbol;Acc:195]
ENSP00000231061	secreted protein, acidic, cysteine-rich (osteonectin) [Source:HGNC Symbol;Acc:11219]
ENSP00000410076	caspase 1, apoptosis-related cysteine peptidase (interleukin 1, beta, convertase) [Source:HGNC Symbol;Acc:1499]
ENSP00000352798	collagen, type XVIII, alpha 1 [Source:HGNC Symbol;Acc:2195]
ENSP00000268058	promyelocytic leukemia [Source:HGNC Symbol;Acc:9113]
ENSP00000426474	dihydrofolate reductase [Source:HGNC Symbol;Acc:2861]
ENSP00000262865	bactericidal/permeability-increasing protein [Source:HGNC Symbol;Acc:1095]
ENSP00000371432	prolactin receptor [Source:HGNC Symbol;Acc:9446]
ENSP00000215637	mucosal vascular addressin cell adhesion molecule 1 [Source:HGNC Symbol;Acc:6765]
ENSP00000338799	interleukin 6 signal transducer (gp130, oncostatin M receptor) [Source:HGNC Symbol;Acc:6021]
ENSP00000348827	thyroid hormone receptor, beta [Source:HGNC Symbol;Acc:11799]
ENSP00000221130	glutathione reductase [Source:HGNC Symbol;Acc:4623]
ENSP00000353099	major histocompatibility complex, class II, DR beta 1 [Source:HGNC Symbol;Acc:4948]
ENSP00000286621	adenosine kinase [Source:HGNC Symbol;Acc:257]
ENSP00000262776	lectin, galactoside-binding, soluble, 3 binding protein [Source:HGNC Symbol;Acc:6564]
ENSP00000298556	hypoxanthine phosphoribosyltransferase 1 [Source:HGNC Symbol;Acc:5157]
ENSP00000360798	epidermal growth factor receptor pathway substrate 15 [Source:HGNC Symbol;Acc:3419]
ENSP00000362924	gelsolin [Source:HGNC Symbol;Acc:4620]
ENSP00000251849	v-raf-1 murine leukemia viral oncogene homolog 1 [Source:HGNC Symbol;Acc:9829]
ENSP00000205948	apolipoprotein H (beta-2-glycoprotein I) [Source:HGNC Symbol;Acc:616]
ENSP00000245907	complement component 3 [Source:HGNC Symbol;Acc:1318]
ENSP00000347858	X-linked inhibitor of apoptosis [Source:HGNC Symbol;Acc:592]
ENSP00000039007	ornithine carbamoyltransferase [Source:HGNC Symbol;Acc:8512]
ENSP00000215754	macrophage migration inhibitory factor (glycosylation-inhibiting factor) [Source:HGNC Symbol;Acc:7097]
ENSP00000369519	methylthioadenosine phosphorylase [Source:HGNC Symbol;Acc:7413]
ENSP00000269321	Rho GDP dissociation inhibitor (GDI) alpha [Source:HGNC Symbol;Acc:678]
ENSP00000283635	CD8a molecule [Source:HGNC Symbol;Acc:1706]
ENSP00000340210	CD59 molecule, complement regulatory protein [Source:HGNC Symbol;Acc:1689]
ENSP00000365891	Wiskott-Aldrich syndrome (eczema-thrombocytopenia) [Source:HGNC Symbol;Acc:12731]
ENSP00000329425	tyrosine kinase, non-receptor, 2 [Source:HGNC Symbol;Acc:19297]
ENSP00000336790	activating transcription factor 4 (tax-responsive enhancer element B67) [Source:HGNC Symbol;Acc:786]
ENSP00000339007	growth factor receptor-bound protein 2 [Source:HGNC Symbol;Acc:4566]
ENSP00000225655	profilin 1 [Source:HGNC Symbol;Acc:8881]
ENSP00000339221	sulfotransferase family, cytosolic, 1A, phenol-preferring, member 4 [Source:HGNC Symbol;Acc:30004]
ENSP00000350893	CD46 molecule, complement regulatory protein [Source:HGNC Symbol;Acc:6953]
ENSP00000364976	CDC28 protein kinase regulatory subunit 2 [Source:HGNC Symbol;Acc:2000]
ENSP00000263754	K(lysine) acetyltransferase 2B [Source:HGNC Symbol;Acc:8638]
ENSP00000355370	ciliary neurotrophic factor [Source:HGNC Symbol;Acc:2169]
ENSP00000243077	low density lipoprotein receptor-related protein 1 [Source:HGNC Symbol;Acc:6692]
ENSP00000338157	zinc finger and BTB domain containing 16 [Source:HGNC Symbol;Acc:12930]
ENSP00000337471	acid phosphatase, prostate [Source:HGNC Symbol;Acc:125]
ENSP00000245960	cell division cycle 25 homolog B (S. pombe) [Source:HGNC Symbol;Acc:1726]
ENSP00000353224	transferrin receptor (p90, CD71) [Source:HGNC Symbol;Acc:11763]
ENSP00000353059	apoptotic peptidase activating factor 1 [Source:HGNC Symbol;Acc:576]
ENSP00000352398	hexokinase 1 [Source:HGNC Symbol;Acc:4922]
ENSP00000356771	coagulation factor V (proaccelerin, labile factor) [Source:HGNC Symbol;Acc:3542]
ENSP00000241261	tumor necrosis factor (ligand) superfamily, member 10 [Source:HGNC Symbol;Acc:11925]
ENSP00000360181	SH2 domain containing 1A [Source:HGNC Symbol;Acc:10820]
ENSP00000369816	sex hormone-binding globulin [Source:HGNC Symbol;Acc:10839]
ENSP00000215829	small nuclear ribonucleoprotein D3 polypeptide 18kDa [Source:HGNC Symbol;Acc:11160]
ENSP00000412566	small nuclear ribonucleoprotein polypeptides B and B1 [Source:HGNC Symbol;Acc:11153]
ENSP00000219240	dihydroorotate dehydrogenase (quinone) [Source:HGNC Symbol;Acc:2867]
ENSP00000319788	NAD(P)H dehydrogenase, quinone 1 [Source:HGNC Symbol;Acc:2874]
ENSP00000361021	phosphatase and tensin homolog [Source:HGNC Symbol;Acc:9588]
ENSP00000353393	coagulation factor VIII, procoagulant component [Source:HGNC Symbol;Acc:3546]
ENSP00000334145	coagulation factor III (thromboplastin, tissue factor) [Source:HGNC Symbol;Acc:3541]
ENSP00000229022	vitamin D (1,25- dihydroxyvitamin D3) receptor [Source:HGNC Symbol;Acc:12679]
ENSP00000341551	SMAD family member 4 [Source:HGNC Symbol;Acc:6770]
ENSP00000417404	hemochromatosis [Source:HGNC Symbol;Acc:4886]
ENSP00000257430	adenomatous polyposis coli [Source:HGNC Symbol;Acc:583]
ENSP00000277480	lipocalin 2 [Source:HGNC Symbol;Acc:6526]
ENSP00000210060	deoxyhypusine synthase [Source:HGNC Symbol;Acc:2869]
ENSP00000262320	axin 1 [Source:HGNC Symbol;Acc:903]
ENSP00000254066	retinoic acid receptor, alpha [Source:HGNC Symbol;Acc:9864]
ENSP00000359531	general transcription factor IIB [Source:HGNC Symbol;Acc:4648]
ENSP00000353679	membrane metallo-endopeptidase [Source:HGNC Symbol;Acc:7154]
ENSP00000307870	copper chaperone for superoxide dismutase [Source:HGNC Symbol;Acc:1613]
ENSP00000321070	malic enzyme 2, NAD(+)-dependent, mitochondrial [Source:HGNC Symbol;Acc:6984]
ENSP00000225831	chemokine (C-C motif) ligand 2 [Source:HGNC Symbol;Acc:10618]
ENSP00000287936	3-hydroxy-3-methylglutaryl-CoA reductase [Source:HGNC Symbol;Acc:5006]
ENSP00000366307	thrombomodulin [Source:HGNC Symbol;Acc:11784]
ENSP00000264246	CD80 molecule [Source:HGNC Symbol;Acc:1700]
ENSP00000365025	casein kinase 2, beta polypeptide [Source:HGNC Symbol;Acc:2460]
ENSP00000269305	tumor protein p53 [Source:HGNC Symbol;Acc:11998]
ENSP00000269980	branched chain keto acid dehydrogenase E1, alpha polypeptide [Source:HGNC Symbol;Acc:986]
ENSP00000318351	branched chain keto acid dehydrogenase E1, beta polypeptide [Source:HGNC Symbol;Acc:987]
ENSP00000336829	fibrinogen gamma chain [Source:HGNC Symbol;Acc:3694]
ENSP00000269299	asialoglycoprotein receptor 1 [Source:HGNC Symbol;Acc:742]
ENSP00000302324	ribonuclease, RNase A family, 3 [Source:HGNC Symbol;Acc:10046]
ENSP00000304802	deoxythymidylate kinase (thymidylate kinase) [Source:HGNC Symbol;Acc:3061]
ENSP00000324180	baculoviral IAP repeat containing 5 [Source:HGNC Symbol;Acc:593]
ENSP00000363822	androgen receptor [Source:HGNC Symbol;Acc:644]
ENSP00000262325	adaptor-related protein complex 2, beta 1 subunit [Source:HGNC Symbol;Acc:563]
ENSP00000294800	Fc fragment of IgG, low affinity IIIb, receptor (CD16b) [Source:HGNC Symbol;Acc:3620]
ENSP00000326731	CCR4-NOT transcription complex, subunit 4 [Source:HGNC Symbol;Acc:7880]
ENSP00000277315	aminolevulinate dehydratase [Source:HGNC Symbol;Acc:395]
ENSP00000350699	aminoacyl tRNA synthetase complex-interacting multifunctional protein 1 [Source:HGNC Symbol;Acc:10648]
ENSP00000228434	CD69 molecule [Source:HGNC Symbol;Acc:1694]
ENSP00000338200	fibronectin 1 [Source:HGNC Symbol;Acc:3778]
ENSP00000352121	phosphoinositide-3-kinase, catalytic, gamma polypeptide [Source:HGNC Symbol;Acc:8978]
ENSP00000356505	neutrophil cytosolic factor 2 [Source:HGNC Symbol;Acc:7661]
ENSP00000358595	glycoprotein hormones, alpha polypeptide [Source:HGNC Symbol;Acc:1885]
ENSP00000284878	coxsackie virus and adenovirus receptor [Source:HGNC Symbol;Acc:2559]
ENSP00000278742	suppression of tumorigenicity 14 (colon carcinoma) [Source:HGNC Symbol;Acc:11344]
ENSP00000357986	pleckstrin homology domain containing, family A (phosphoinositide binding specific) member 1 [Source:HGNC Symbol;Acc:14335]
ENSP00000358727	glutathione S-transferase omega 1 [Source:HGNC Symbol;Acc:13312]
ENSP00000353408	moesin [Source:HGNC Symbol;Acc:7373]
ENSP00000311930	electron-transfer-flavoprotein, beta polypeptide [Source:HGNC Symbol;Acc:3482]
ENSP00000452762	electron-transfer-flavoprotein, alpha polypeptide [Source:HGNC Symbol;Acc:3481]
ENSP00000359878	acyl-CoA dehydrogenase, C-4 to C-12 straight chain [Source:HGNC Symbol;Acc:89]
ENSP00000239761	mannose receptor, C type 1 [Source:HGNC Symbol;Acc:7228]
ENSP00000384053	colony stimulating factor 2 receptor, beta, low-affinity (granulocyte-macrophage) [Source:HGNC Symbol;Acc:2436]
ENSP00000302111	O-6-methylguanine-DNA methyltransferase [Source:HGNC Symbol;Acc:7059]
ENSP00000219479	non-metastatic cells 4, protein expressed in [Source:HGNC Symbol;Acc:7852]
ENSP00000262033	prostaglandin E synthase 3 (cytosolic) [Source:HGNC Symbol;Acc:16049]
ENSP00000363621	UDP-galactose-4-epimerase [Source:HGNC Symbol;Acc:4116]
ENSP00000322991	branched chain amino-acid transaminase 2, mitochondrial [Source:HGNC Symbol;Acc:977]
ENSP00000229135	interferon, gamma [Source:HGNC Symbol;Acc:5438]
ENSP00000305958	stress-induced-phosphoprotein 1 [Source:HGNC Symbol;Acc:11387]
ENSP00000328173	complement component 1, s subcomponent [Source:HGNC Symbol;Acc:1247]
ENSP00000337446	StAR-related lipid transfer (START) domain containing 3 [Source:HGNC Symbol;Acc:17579]
ENSP00000216392	phosphorylase, glycogen, liver [Source:HGNC Symbol;Acc:9725]
ENSP00000325527	fibrillin 1 [Source:HGNC Symbol;Acc:3603]
ENSP00000362895	TAF1 RNA polymerase II, TATA box binding protein (TBP)-associated factor, 250kDa [Source:HGNC Symbol;Acc:11535]
ENSP00000331736	selectin E [Source:HGNC Symbol;Acc:10718]
ENSP00000282091	parathyroid hormone [Source:HGNC Symbol;Acc:9606]
ENSP00000204637	fms-related tyrosine kinase 3 ligand [Source:HGNC Symbol;Acc:3766]
ENSP00000264870	coagulation factor XIII, A1 polypeptide [Source:HGNC Symbol;Acc:3531]
ENSP00000375881	alkaline phosphatase, placental [Source:HGNC Symbol;Acc:439]
ENSP00000162749	tumor necrosis factor receptor superfamily, member 1A [Source:HGNC Symbol;Acc:11916]
ENSP00000221466	Fc fragment of IgG, receptor, transporter, alpha [Source:HGNC Symbol;Acc:3621]
ENSP00000054216	KIT ligand [Source:HGNC Symbol;Acc:6343]
ENSP00000283871	homogentisate 1,2-dioxygenase [Source:HGNC Symbol;Acc:4892]
ENSP00000220584	farnesyl-diphosphate farnesyltransferase 1 [Source:HGNC Symbol;Acc:3629]
ENSP00000332116	phosphodiesterase 4B, cAMP-specific [Source:HGNC Symbol;Acc:8781]
ENSP00000312288	hydroxyacyl-CoA dehydrogenase [Source:HGNC Symbol;Acc:4799]
ENSP00000298701	caspase 7, apoptosis-related cysteine peptidase [Source:HGNC Symbol;Acc:1508]
ENSP00000357097	Fc fragment of IgE, high affinity I, receptor for; alpha polypeptide [Source:HGNC Symbol;Acc:3609]
ENSP00000348696	p21 protein (Cdc42/Rac)-activated kinase 1 [Source:HGNC Symbol;Acc:8590]
ENSP00000231228	interleukin 12B (natural killer cell stimulatory factor 2, cytotoxic lymphocyte maturation factor 2, p40) [Source:HGNC Symbol;Acc:5970]
ENSP00000394842	grancalcin, EF-hand calcium binding protein [Source:HGNC Symbol;Acc:15990]
ENSP00000359504	guanylate binding protein 1, interferon-inducible [Source:HGNC Symbol;Acc:4182]
ENSP00000342434	bromodomain adjacent to zinc finger domain, 1B [Source:HGNC Symbol;Acc:961]
ENSP00000374983	immunoglobulin heavy constant epsilon [Source:HGNC Symbol;Acc:5522]
ENSP00000296028	pro-platelet basic protein (chemokine (C-X-C motif) ligand 7) [Source:HGNC Symbol;Acc:9240]
ENSP00000296414	dual adaptor of phosphotyrosine and 3-phosphoinositides [Source:HGNC Symbol;Acc:16500]
ENSP00000378890	GTP cyclohydrolase 1 [Source:HGNC Symbol;Acc:4193]
ENSP00000419692	retinoid X receptor, alpha [Source:HGNC Symbol;Acc:10477]
ENSP00000381387	lymphocyte-specific protein tyrosine kinase [Source:HGNC Symbol;Acc:6524]
ENSP00000316854	ATX1 antioxidant protein 1 homolog (yeast) [Source:HGNC Symbol;Acc:798]
ENSP00000265471	beta-1,3-glucuronyltransferase 3 (glucuronosyltransferase I) [Source:HGNC Symbol;Acc:923]
ENSP00000273550	ferritin, heavy polypeptide 1 [Source:HGNC Symbol;Acc:3976]
ENSP00000342087	fragile histidine triad gene [Source:HGNC Symbol;Acc:3701]
ENSP00000320043	lysophospholipase I [Source:HGNC Symbol;Acc:6737]
ENSP00000254122	follicle stimulating hormone, beta polypeptide [Source:HGNC Symbol;Acc:3964]
ENSP00000287820	peroxisome proliferator-activated receptor gamma [Source:HGNC Symbol;Acc:9236]
ENSP00000360645	mannosidase, alpha, class 1B, member 1 [Source:HGNC Symbol;Acc:6823]
ENSP00000253024	tripartite motif containing 28 [Source:HGNC Symbol;Acc:16384]
ENSP00000335357	cyclin-dependent kinase inhibitor 3 [Source:HGNC Symbol;Acc:1791]
ENSP00000264914	arylsulfatase B [Source:HGNC Symbol;Acc:714]
ENSP00000364475	fructose-1,6-bisphosphatase 1 [Source:HGNC Symbol;Acc:3606]
ENSP00000342011	X-ray repair complementing defective repair in Chinese hamster cells 4 [Source:HGNC Symbol;Acc:12831]
ENSP00000216465	glutathione transferase zeta 1 [Source:HGNC Symbol;Acc:4643]
ENSP00000356231	RAB interacting factor [Source:HGNC Symbol;Acc:9797]
ENSP00000306361	fibrinogen alpha chain [Source:HGNC Symbol;Acc:3661]
ENSP00000385365	placental growth factor [Source:HGNC Symbol;Acc:8893]
ENSP00000349687	GM2 ganglioside activator [Source:HGNC Symbol;Acc:4367]
ENSP00000228463	selectin P ligand [Source:HGNC Symbol;Acc:10722]
ENSP00000261245	menage a trois homolog 1, cyclin H assembly factor (Xenopus laevis) [Source:HGNC Symbol;Acc:7181]
ENSP00000331775	LIM and senescent cell antigen-like domains 1 [Source:HGNC Symbol;Acc:6616]
ENSP00000351027	tRNA aspartic acid methyltransferase 1 [Source:HGNC Symbol;Acc:2977]
ENSP00000371790	fibroblast growth factor 9 (glia-activating factor) [Source:HGNC Symbol;Acc:3687]
ENSP00000221804	Charcot-Leyden crystal protein [Source:HGNC Symbol;Acc:2014]
ENSP00000366124	cystatin C [Source:HGNC Symbol;Acc:2475]
ENSP00000011653	CD4 molecule [Source:HGNC Symbol;Acc:1678]
ENSP00000303830	insulin receptor [Source:HGNC Symbol;Acc:6091]
ENSP00000357838	ornithine aminotransferase [Source:HGNC Symbol;Acc:8091]
ENSP00000311032	caspase 3, apoptosis-related cysteine peptidase [Source:HGNC Symbol;Acc:1504]
ENSP00000356025	complement component (3d/Epstein Barr virus) receptor 2 [Source:HGNC Symbol;Acc:2336]
ENSP00000224237	vimentin [Source:HGNC Symbol;Acc:12692]
ENSP00000264235	glycogen synthase kinase 3 beta [Source:HGNC Symbol;Acc:4617]
ENSP00000306866	GABA(A) receptor-associated protein [Source:HGNC Symbol;Acc:4067]
ENSP00000349437	insulin-like growth factor 2 receptor [Source:HGNC Symbol;Acc:5467]
ENSP00000262613	solute carrier family 9 (sodium/hydrogen exchanger), member 3 regulator 1 [Source:HGNC Symbol;Acc:11075]
ENSP00000305372	adrenergic, beta-2-, receptor, surface [Source:HGNC Symbol;Acc:286]
ENSP00000261799	platelet-derived growth factor receptor, beta polypeptide [Source:HGNC Symbol;Acc:8804]
ENSP00000243222	collagen, type X, alpha 1 [Source:HGNC Symbol;Acc:2185]
ENSP00000335620	glutathione S-transferase alpha 1 [Source:HGNC Symbol;Acc:4626]
ENSP00000255427	chitinase 1 (chitotriosidase) [Source:HGNC Symbol;Acc:1936]
ENSP00000228740	leukotriene A4 hydrolase [Source:HGNC Symbol;Acc:6710]
ENSP00000396783	glycoprotein Ib (platelet), alpha polypeptide [Source:HGNC Symbol;Acc:4439]
ENSP00000365682	transducin-like enhancer of split 1 (E(sp1) homolog, Drosophila) [Source:HGNC Symbol;Acc:11837]
ENSP00000358490	CD2 molecule [Source:HGNC Symbol;Acc:1639]
ENSP00000263801	tumor protein p53 binding protein 1 [Source:HGNC Symbol;Acc:11999]
ENSP00000302665	insulin-like growth factor 1 (somatomedin C) [Source:HGNC Symbol;Acc:5464]
ENSP00000366410	nicotinamide nucleotide adenylyltransferase 1 [Source:HGNC Symbol;Acc:17877]
ENSP00000356031	CD55 molecule, decay accelerating factor for complement (Cromer blood group) [Source:HGNC Symbol;Acc:2665]
ENSP00000302620	alanine-glyoxylate aminotransferase [Source:HGNC Symbol;Acc:341]
ENSP00000270202	v-akt murine thymoma viral oncogene homolog 1 [Source:HGNC Symbol;Acc:391]
ENSP00000268673	3-phosphoinositide dependent protein kinase-1 [Source:HGNC Symbol;Acc:8816]
ENSP00000299163	hypoxia inducible factor 1, alpha subunit inhibitor [Source:HGNC Symbol;Acc:17113]
ENSP00000326806	nuclear cap binding protein subunit 2, 20kDa [Source:HGNC Symbol;Acc:7659]
ENSP00000364289	nuclear cap binding protein subunit 1, 80kDa [Source:HGNC Symbol;Acc:7658]
ENSP00000349962	growth arrest-specific 6 [Source:HGNC Symbol;Acc:4168]
ENSP00000274031	SET domain containing (lysine methyltransferase) 7 [Source:HGNC Symbol;Acc:30412]
ENSP00000265462	peroxiredoxin 5 [Source:HGNC Symbol;Acc:9355]
ENSP00000344666	neurofibromin 2 (merlin) [Source:HGNC Symbol;Acc:7773]
ENSP00000304669	catenin (cadherin-associated protein), alpha 1, 102kDa [Source:HGNC Symbol;Acc:2509]
ENSP00000248899	neutrophil cytosolic factor 4, 40kDa [Source:HGNC Symbol;Acc:7662]
ENSP00000254942	telomeric repeat binding factor 2 [Source:HGNC Symbol;Acc:11729]
ENSP00000369736	tubulin folding cofactor A [Source:HGNC Symbol;Acc:11579]
ENSP00000312134	proteoglycan 2, bone marrow (natural killer cell activator, eosinophil granule major basic protein) [Source:HGNC Symbol;Acc:9362]
ENSP00000301408	chorionic gonadotropin, beta polypeptide 5 [Source:HGNC Symbol;Acc:16452]
ENSP00000263368	biliverdin reductase B (flavin reductase (NADPH)) [Source:HGNC Symbol;Acc:1063]
ENSP00000281243	quinoid dihydropteridine reductase [Source:HGNC Symbol;Acc:9752]
ENSP00000351486	neurotrophic tyrosine kinase, receptor, type 1 [Source:HGNC Symbol;Acc:8031]
ENSP00000241337	glutathione S-transferase mu 2 (muscle) [Source:HGNC Symbol;Acc:4634]
ENSP00000269582	phenylethanolamine N-methyltransferase [Source:HGNC Symbol;Acc:9160]
ENSP00000262093	ferrochelatase [Source:HGNC Symbol;Acc:3647]
ENSP00000296130	C-type lectin domain family 3, member B [Source:HGNC Symbol;Acc:11891]
ENSP00000363079	mannose-binding lectin (protein C) 2, soluble [Source:HGNC Symbol;Acc:6922]
ENSP00000315644	thymidylate synthetase [Source:HGNC Symbol;Acc:12441]
ENSP00000317955	early endosome antigen 1 [Source:HGNC Symbol;Acc:3185]
ENSP00000231449	interleukin 4 [Source:HGNC Symbol;Acc:6014]
ENSP00000229319	lactate dehydrogenase B [Source:HGNC Symbol;Acc:6541]
ENSP00000356348	protein-L-isoaspartate (D-aspartate) O-methyltransferase [Source:HGNC Symbol;Acc:8728]
ENSP00000377969	general transcription factor IIF, polypeptide 1, 74kDa [Source:HGNC Symbol;Acc:4652]
ENSP00000362938	regulator of chromosome condensation 1 [Source:HGNC Symbol;Acc:1913]
ENSP00000368752	prion protein [Source:HGNC Symbol;Acc:9449]
ENSP00000321334	lipoprotein, Lp(a) [Source:HGNC Symbol;Acc:6667]
ENSP00000357880	adenosylmethionine decarboxylase 1 [Source:HGNC Symbol;Acc:457]
ENSP00000359663	CD40 ligand [Source:HGNC Symbol;Acc:11935]
ENSP00000278916	checkpoint kinase 1 [Source:HGNC Symbol;Acc:1925]
ENSP00000264832	intercellular adhesion molecule 1 [Source:HGNC Symbol;Acc:5344]
ENSP00000348877	glucose-6-phosphate isomerase [Source:HGNC Symbol;Acc:4458]
ENSP00000309503	tyrosine 3-monooxygenase/tryptophan 5-monooxygenase activation protein, zeta polypeptide [Source:HGNC Symbol;Acc:12855]
ENSP00000257075	pumilio homolog 1 (Drosophila) [Source:HGNC Symbol;Acc:14957]
ENSP00000290158	karyopherin (importin) beta 1 [Source:HGNC Symbol;Acc:6400]
ENSP00000357283	lamin A/C [Source:HGNC Symbol;Acc:6636]
ENSP00000350785	death-associated protein kinase 1 [Source:HGNC Symbol;Acc:2674]
ENSP00000260731	kinesin family member 11 [Source:HGNC Symbol;Acc:6388]
ENSP00000168712	fibroblast growth factor 4 [Source:HGNC Symbol;Acc:3682]
ENSP00000256216	hydroxysteroid (17-beta) dehydrogenase 4 [Source:HGNC Symbol;Acc:5213]
ENSP00000306512	interleukin 8 [Source:HGNC Symbol;Acc:6025]
ENSP00000354841	abhydrolase domain containing 14B [Source:HGNC Symbol;Acc:28235]
ENSP00000254722	serpin peptidase inhibitor, clade F (alpha-2 antiplasmin, pigment epithelium derived factor), member 1 [Source:HGNC Symbol;Acc:8824]
ENSP00000389624	eukaryotic translation initiation factor 4E [Source:HGNC Symbol;Acc:3287]
ENSP00000349824	RALBP1 associated Eps domain containing 2 [Source:HGNC Symbol;Acc:9963]
ENSP00000233946	interleukin 1 receptor, type I [Source:HGNC Symbol;Acc:5993]
ENSP00000265016	bone marrow stromal cell antigen 1 [Source:HGNC Symbol;Acc:1118]
ENSP00000261615	dipeptidase 1 (renal) [Source:HGNC Symbol;Acc:3002]
ENSP00000249760	isovaleryl-CoA dehydrogenase [Source:HGNC Symbol;Acc:6186]
ENSP00000275493	epidermal growth factor receptor [Source:HGNC Symbol;Acc:3236]
ENSP00000191018	cathepsin A [Source:HGNC Symbol;Acc:9251]
ENSP00000295256	hematopoietic prostaglandin D synthase [Source:HGNC Symbol;Acc:17890]
ENSP00000369785	pirin (iron-binding nuclear protein) [Source:HGNC Symbol;Acc:30048]
ENSP00000353731	dipeptidyl-peptidase 4 [Source:HGNC Symbol;Acc:3009]
ENSP00000341344	golgi-associated, gamma adaptin ear containing, ARF binding protein 1 [Source:HGNC Symbol;Acc:17842]
ENSP00000273951	group-specific component (vitamin D binding protein) [Source:HGNC Symbol;Acc:4187]
ENSP00000249396	sirtuin 2 [Source:HGNC Symbol;Acc:10886]
ENSP00000344460	cystathionine-beta-synthase [Source:HGNC Symbol;Acc:1550]
ENSP00000246166	farnesyltransferase, CAAX box, beta [Source:HGNC Symbol;Acc:3785]
ENSP00000303423	farnesyltransferase, CAAX box, alpha [Source:HGNC Symbol;Acc:3782]
ENSP00000178638	carbonic anhydrase XII [Source:HGNC Symbol;Acc:1371]
ENSP00000265074	natriuretic peptide receptor C/guanylate cyclase C (atrionatriuretic peptide receptor C) [Source:HGNC Symbol;Acc:7945]
ENSP00000379895	glycine amidinotransferase (L-arginine:glycine amidinotransferase) [Source:HGNC Symbol;Acc:4175]
ENSP00000310071	anaphase promoting complex subunit 10 [Source:HGNC Symbol;Acc:24077]
ENSP00000263867	capping protein (actin filament), gelsolin-like [Source:HGNC Symbol;Acc:1474]
ENSP00000379658	ets variant 6 [Source:HGNC Symbol;Acc:3495]
ENSP00000346206	transporter 1, ATP-binding cassette, sub-family B (MDR/TAP) [Source:HGNC Symbol;Acc:43]
ENSP00000312771	gephyrin [Source:HGNC Symbol;Acc:15465]
ENSP00000260947	BRCA1 associated RING domain 1 [Source:HGNC Symbol;Acc:952]
ENSP00000350283	breast cancer 1, early onset [Source:HGNC Symbol;Acc:1100]
ENSP00000347948	tumor necrosis factor receptor superfamily, member 14 [Source:HGNC Symbol;Acc:11912]
ENSP00000215727	serpin peptidase inhibitor, clade D (heparin cofactor), member 1 [Source:HGNC Symbol;Acc:4838]
ENSP00000291552	U2 small nuclear RNA auxiliary factor 1 [Source:HGNC Symbol;Acc:12453]
ENSP00000307863	U2 small nuclear RNA auxiliary factor 2 [Source:HGNC Symbol;Acc:23156]
ENSP00000361151	carboxyl ester lipase (bile salt-stimulated lipase) [Source:HGNC Symbol;Acc:1848]
ENSP00000337432	interleukin 17F [Source:HGNC Symbol;Acc:16404]
ENSP00000280097	histamine N-methyltransferase [Source:HGNC Symbol;Acc:5028]
ENSP00000271469	UDP-N-acteylglucosamine pyrophosphorylase 1 [Source:HGNC Symbol;Acc:12457]
ENSP00000261023	integrin, alpha V (vitronectin receptor, alpha polypeptide, antigen CD51) [Source:HGNC Symbol;Acc:6150]
ENSP00000262017	integrin, beta 3 (platelet glycoprotein IIIa, antigen CD61) [Source:HGNC Symbol;Acc:6156]
ENSP00000217244	casein kinase 2, alpha 1 polypeptide [Source:HGNC Symbol;Acc:2457]
ENSP00000330237	caspase 9, apoptosis-related cysteine peptidase [Source:HGNC Symbol;Acc:1511]
ENSP00000364934	chloride intracellular channel 1 [Source:HGNC Symbol;Acc:2062]
ENSP00000227266	cathepsin C [Source:HGNC Symbol;Acc:2528]
ENSP00000364145	6-phosphofructo-2-kinase/fructose-2,6-biphosphatase 1 [Source:HGNC Symbol;Acc:8872]
ENSP00000315477	CD209 molecule [Source:HGNC Symbol;Acc:1641]
ENSP00000240618	killer cell lectin-like receptor subfamily K, member 1 [Source:HGNC Symbol;Acc:18788]
ENSP00000356308	UL16 binding protein 3 [Source:HGNC Symbol;Acc:14895]
ENSP00000264613	ceruloplasmin (ferroxidase) [Source:HGNC Symbol;Acc:2295]
ENSP00000367405	calcium/calmodulin-dependent serine protein kinase (MAGUK family) [Source:HGNC Symbol;Acc:1497]
ENSP00000319814	phosphoenolpyruvate carboxykinase 1 (soluble) [Source:HGNC Symbol;Acc:8724]
ENSP00000370719	intersectin 1 (SH3 domain protein) [Source:HGNC Symbol;Acc:6183]
ENSP00000256383	eukaryotic translation initiation factor 2, subunit 1 alpha, 35kDa [Source:HGNC Symbol;Acc:3265]
ENSP00000206446	chymase 1, mast cell [Source:HGNC Symbol;Acc:2097]
ENSP00000295550	collagen, type VI, alpha 3 [Source:HGNC Symbol;Acc:2213]
ENSP00000342851	8-oxoguanine DNA glycosylase [Source:HGNC Symbol;Acc:8125]
ENSP00000289473	neutrophil cytosolic factor 1 [Source:HGNC Symbol;Acc:7660]
ENSP00000338160	FK506 binding protein 5 [Source:HGNC Symbol;Acc:3721]
ENSP00000345728	ATPase, Cu++ transporting, alpha polypeptide [Source:HGNC Symbol;Acc:869]
ENSP00000356070	mitogen-activated protein kinase-activated protein kinase 2 [Source:HGNC Symbol;Acc:6887]
ENSP00000365048	tumor necrosis factor (ligand) superfamily, member 13b [Source:HGNC Symbol;Acc:11929]
ENSP00000223129	replication protein A3, 14kDa [Source:HGNC Symbol;Acc:10291]
ENSP00000363021	replication protein A2, 32kDa [Source:HGNC Symbol;Acc:10290]
ENSP00000263253	E1A binding protein p300 [Source:HGNC Symbol;Acc:3373]
ENSP00000356969	apolipoprotein A-II [Source:HGNC Symbol;Acc:601]
ENSP00000216968	protein C receptor, endothelial [Source:HGNC Symbol;Acc:9452]
ENSP00000275605	phosphoserine phosphatase [Source:HGNC Symbol;Acc:9577]
ENSP00000263863	granulysin [Source:HGNC Symbol;Acc:4414]
ENSP00000260118	gamma-glutamyl hydrolase (conjugase, folylpolygammaglutamyl hydrolase) [Source:HGNC Symbol;Acc:4248]
ENSP00000216225	ring-box 1, E3 ubiquitin protein ligase [Source:HGNC Symbol;Acc:9928]
ENSP00000274255	S-phase kinase-associated protein 2 (p45) [Source:HGNC Symbol;Acc:10901]
ENSP00000261659	phospholipase A2, group X [Source:HGNC Symbol;Acc:9029]
ENSP00000224181	complement component 8, gamma polypeptide [Source:HGNC Symbol;Acc:1354]
ENSP00000266880	checkpoint with forkhead and ring finger domains [Source:HGNC Symbol;Acc:20455]
ENSP00000353654	collagen, type IV, alpha 2 [Source:HGNC Symbol;Acc:2203]
ENSP00000340690	runt-related transcription factor 1 [Source:HGNC Symbol;Acc:10471]
ENSP00000290765	glutathione S-transferase theta 2B (gene/pseudogene) [Source:HGNC Symbol;Acc:33437]
ENSP00000268896	phosphatidylcholine transfer protein [Source:HGNC Symbol;Acc:8752]
ENSP00000386652	transcription elongation factor B (SIII), polypeptide 2 (18kDa, elongin B) [Source:HGNC Symbol;Acc:11619]
ENSP00000260356	thrombospondin 1 [Source:HGNC Symbol;Acc:11785]
ENSP00000274353	betaine--homocysteine S-methyltransferase [Source:HGNC Symbol;Acc:1047]
ENSP00000346339	hepatocyte nuclear factor 4, gamma [Source:HGNC Symbol;Acc:5026]
ENSP00000345752	myotubularin related protein 2 [Source:HGNC Symbol;Acc:7450]
ENSP00000379204	bone morphogenetic protein 7 [Source:HGNC Symbol;Acc:1074]
ENSP00000343205	nuclear receptor subfamily 3, group C, member 1 (glucocorticoid receptor) [Source:HGNC Symbol;Acc:7978]
ENSP00000265713	K(lysine) acetyltransferase 6A [Source:HGNC Symbol;Acc:13013]
ENSP00000226730	interleukin 2 [Source:HGNC Symbol;Acc:6001]
ENSP00000415758	killer cell immunoglobulin-like receptor, two domains, long cytoplasmic tail, 3 [Source:HGNC Symbol;Acc:6331]
ENSP00000328181	noggin [Source:HGNC Symbol;Acc:7866]
ENSP00000264972	zeta-chain (TCR) associated protein kinase 70kDa [Source:HGNC Symbol;Acc:12858]
ENSP00000419425	peptidylprolyl isomerase A (cyclophilin A) [Source:HGNC Symbol;Acc:9253]
ENSP00000310832	cathepsin F [Source:HGNC Symbol;Acc:2531]
ENSP00000287295	apoptosis-inducing factor, mitochondrion-associated, 1 [Source:HGNC Symbol;Acc:8768]
ENSP00000297494	nitric oxide synthase 3 (endothelial cell) [Source:HGNC Symbol;Acc:7876]
ENSP00000295754	transforming growth factor, beta receptor II (70/80kDa) [Source:HGNC Symbol;Acc:11773]
ENSP00000371236	phosphoribosylglycinamide formyltransferase, phosphoribosylglycinamide synthetase, phosphoribosylaminoimidazole synthetase [Source:HGNC Symbol;Acc:4163]
ENSP00000353846	doublecortin-like kinase 1 [Source:HGNC Symbol;Acc:2700]
ENSP00000373674	5',3'-nucleotidase, mitochondrial [Source:HGNC Symbol;Acc:15769]
ENSP00000245185	metallothionein 2A [Source:HGNC Symbol;Acc:7406]
ENSP00000248566	split hand/foot malformation (ectrodactyly) type 1 [Source:HGNC Symbol;Acc:10845]
ENSP00000266971	sulfite oxidase [Source:HGNC Symbol;Acc:11460]
ENSP00000332973	SMAD family member 3 [Source:HGNC Symbol;Acc:6769]
ENSP00000279488	dual specificity phosphatase 6 [Source:HGNC Symbol;Acc:3072]
ENSP00000349508	chromodomain helicase DNA binding protein 4 [Source:HGNC Symbol;Acc:1919]
ENSP00000260227	matrix metallopeptidase 7 (matrilysin, uterine) [Source:HGNC Symbol;Acc:7174]
ENSP00000295400	transforming growth factor, alpha [Source:HGNC Symbol;Acc:11765]
ENSP00000364212	cytidine deaminase [Source:HGNC Symbol;Acc:1712]
ENSP00000216911	aurora kinase A [Source:HGNC Symbol;Acc:11393]
ENSP00000351209	EPH receptor A2 [Source:HGNC Symbol;Acc:3386]
ENSP00000367797	v-ski sarcoma viral oncogene homolog (avian) [Source:HGNC Symbol;Acc:10896]
ENSP00000337353	tyrosyl-DNA phosphodiesterase 1 [Source:HGNC Symbol;Acc:18884]
ENSP00000355193	carboxylesterase 1 [Source:HGNC Symbol;Acc:1863]
ENSP00000290921	C-terminal binding protein 1 [Source:HGNC Symbol;Acc:2494]
ENSP00000267868	RAD51 homolog (S. cerevisiae) [Source:HGNC Symbol;Acc:9817]
ENSP00000359958	zinc finger, RAN-binding domain containing 2 [Source:HGNC Symbol;Acc:13058]
ENSP00000339620	ankyrin 1, erythrocytic [Source:HGNC Symbol;Acc:492]
ENSP00000270218	interleukin 19 [Source:HGNC Symbol;Acc:5990]
ENSP00000357470	interleukin 6 receptor [Source:HGNC Symbol;Acc:6019]
ENSP00000362576	tyrosyl-tRNA synthetase [Source:HGNC Symbol;Acc:12840]
ENSP00000216117	heme oxygenase (decycling) 1 [Source:HGNC Symbol;Acc:5013]
ENSP00000378394	prosaposin [Source:HGNC Symbol;Acc:9498]
ENSP00000261523	RAR-related orphan receptor A [Source:HGNC Symbol;Acc:10258]
ENSP00000269571	v-erb-b2 erythroblastic leukemia viral oncogene homolog 2, neuro/glioblastoma derived oncogene homolog (avian) [Source:HGNC Symbol;Acc:3430]
ENSP00000264637	thyroid hormone receptor, alpha [Source:HGNC Symbol;Acc:11796]
ENSP00000365926	riboflavin kinase [Source:HGNC Symbol;Acc:30324]
ENSP00000250495	neural precursor cell expressed, developmentally down-regulated 8 [Source:HGNC Symbol;Acc:7732]
ENSP00000311876	glucosamine-6-phosphate deaminase 1 [Source:HGNC Symbol;Acc:4417]
ENSP00000307241	pyruvate dehydrogenase (lipoamide) beta [Source:HGNC Symbol;Acc:8808]
ENSP00000394382	pyruvate dehydrogenase (lipoamide) alpha 1 [Source:HGNC Symbol;Acc:8806]
ENSP00000247970	peptidylprolyl cis/trans isomerase, NIMA-interacting 1 [Source:HGNC Symbol;Acc:8988]
ENSP00000261416	hexosaminidase B (beta polypeptide) [Source:HGNC Symbol;Acc:4879]
ENSP00000225573	pyridoxamine 5'-phosphate oxidase [Source:HGNC Symbol;Acc:30260]
ENSP00000261797	N-deacetylase/N-sulfotransferase (heparan glucosaminyl) 1 [Source:HGNC Symbol;Acc:7680]
ENSP00000260130	syndecan binding protein (syntenin) [Source:HGNC Symbol;Acc:10662]
ENSP00000243563	small nuclear ribonucleoprotein polypeptide A [Source:HGNC Symbol;Acc:11151]
ENSP00000365572	non-metastatic cells 2, protein (NM23B) expressed in [Source:HGNC Symbol;Acc:7850]
ENSP00000264664	fibroblast growth factor 10 [Source:HGNC Symbol;Acc:3666]
ENSP00000384675	son of sevenless homolog 1 (Drosophila) [Source:HGNC Symbol;Acc:11187]
ENSP00000221482	DOT1-like, histone H3 methyltransferase (S. cerevisiae) [Source:HGNC Symbol;Acc:24948]
ENSP00000223136	fission 1 (mitochondrial outer membrane) homolog (S. cerevisiae) [Source:HGNC Symbol;Acc:21689]
ENSP00000262626	hepsin [Source:HGNC Symbol;Acc:5155]
ENSP00000261769	cadherin 1, type 1, E-cadherin (epithelial) [Source:HGNC Symbol;Acc:1748]
ENSP00000316203	SEC14-like 2 (S. cerevisiae) [Source:HGNC Symbol;Acc:10699]
ENSP00000323328	sialic acid binding Ig-like lectin 7 [Source:HGNC Symbol;Acc:10876]
ENSP00000305651	chemokine (C-X-C motif) ligand 10 [Source:HGNC Symbol;Acc:10637]
ENSP00000290866	angiotensin I converting enzyme (peptidyl-dipeptidase A) 1 [Source:HGNC Symbol;Acc:2707]
ENSP00000244769	ataxin 1 [Source:HGNC Symbol;Acc:10548]
ENSP00000260682	cytochrome P450, family 2, subfamily C, polypeptide 9 [Source:HGNC Symbol;Acc:2623]
ENSP00000314508	glucosidase, beta, acid [Source:HGNC Symbol;Acc:4177]
ENSP00000364389	CDC14 cell division cycle 14 homolog B (S. cerevisiae) [Source:HGNC Symbol;Acc:1719]
ENSP00000251900	sex comb on midleg-like 2 (Drosophila) [Source:HGNC Symbol;Acc:10581]
ENSP00000260116	tocopherol (alpha) transfer protein [Source:HGNC Symbol;Acc:12404]
ENSP00000298352	neuroglobin [Source:HGNC Symbol;Acc:14077]
ENSP00000367309	monoamine oxidase B [Source:HGNC Symbol;Acc:6834]
ENSP00000291890	natural cytotoxicity triggering receptor 1 [Source:HGNC Symbol;Acc:6731]
ENSP00000254878	heat-responsive protein 12 [Source:HGNC Symbol;Acc:16897]
ENSP00000367615	adenine phosphoribosyltransferase [Source:HGNC Symbol;Acc:626]
ENSP00000188403	nuclear receptor subfamily 1, group H, member 4 [Source:HGNC Symbol;Acc:7967]
ENSP00000344479	nuclear receptor subfamily 4, group A, member 2 [Source:HGNC Symbol;Acc:7981]
ENSP00000347714	Fc fragment of IgA, receptor for [Source:HGNC Symbol;Acc:3608]
ENSP00000374989	immunoglobulin heavy constant alpha 1 [Source:HGNC Symbol;Acc:5478]
ENSP00000217169	baculoviral IAP repeat containing 7 [Source:HGNC Symbol;Acc:13702]
ENSP00000362226	l(3)mbt-like 1 (Drosophila) [Source:HGNC Symbol;Acc:15905]
ENSP00000043402	reticulon 4 receptor [Source:HGNC Symbol;Acc:18601]
ENSP00000217961	steroid sulfatase (microsomal), isozyme S [Source:HGNC Symbol;Acc:11425]
ENSP00000236959	5-aminoimidazole-4-carboxamide ribonucleotide formyltransferase/IMP cyclohydrolase [Source:HGNC Symbol;Acc:794]
ENSP00000257549	serine dehydratase [Source:HGNC Symbol;Acc:10691]
ENSP00000286648	deoxycytidine kinase [Source:HGNC Symbol;Acc:2704]
ENSP00000253727	nuclear receptor subfamily 1, group H, member 2 [Source:HGNC Symbol;Acc:7965]
ENSP00000361642	phosphopantothenoylcysteine synthetase [Source:HGNC Symbol;Acc:25686]
ENSP00000364721	microtubule-associated protein, RP/EB family, member 1 [Source:HGNC Symbol;Acc:6890]
ENSP00000277541	notch 1 [Source:HGNC Symbol;Acc:7881]
ENSP00000216330	FK506 binding protein 3, 25kDa [Source:HGNC Symbol;Acc:3719]
ENSP00000379364	MOB kinase activator 1A [Source:HGNC Symbol;Acc:16015]
ENSP00000320528	palmitoyl-protein thioesterase 2 [Source:HGNC Symbol;Acc:9326]
ENSP00000363768	complement component 1, q subcomponent, C chain [Source:HGNC Symbol;Acc:1245]
ENSP00000288135	v-kit Hardy-Zuckerman 4 feline sarcoma viral oncogene homolog [Source:HGNC Symbol;Acc:6342]
ENSP00000267814	sorbitol dehydrogenase [Source:HGNC Symbol;Acc:11184]
ENSP00000261783	arginase, type II [Source:HGNC Symbol;Acc:664]
ENSP00000303356	dicarbonyl/L-xylulose reductase [Source:HGNC Symbol;Acc:18985]
ENSP00000357711	S100 calcium binding protein A7 [Source:HGNC Symbol;Acc:10497]
ENSP00000249075	leukemia inhibitory factor (cholinergic differentiation factor) [Source:HGNC Symbol;Acc:6596]
ENSP00000294312	fibroblast growth factor 19 [Source:HGNC Symbol;Acc:3675]
ENSP00000388352	complement factor B [Source:HGNC Symbol;Acc:1037]
ENSP00000413496	fibroblast growth factor 12 [Source:HGNC Symbol;Acc:3668]
ENSP00000303575	nudix (nucleoside diphosphate linked moiety X)-type motif 9 [Source:HGNC Symbol;Acc:8056]
ENSP00000249783	deoxyuridine triphosphatase [Source:HGNC Symbol;Acc:3078]
ENSP00000344818	ubiquitin C [Source:HGNC Symbol;Acc:12468]
ENSP00000384296	aminoacylase 1 [Source:HGNC Symbol;Acc:177]
ENSP00000244709	triggering receptor expressed on myeloid cells 1 [Source:HGNC Symbol;Acc:17760]
ENSP00000227758	baculoviral IAP repeat containing 2 [Source:HGNC Symbol;Acc:590]
ENSP00000336712	transportin 1 [Source:HGNC Symbol;Acc:6401]
ENSP00000233735	regenerating islet-derived 1 alpha [Source:HGNC Symbol;Acc:9951]
ENSP00000351273	caspase 8, apoptosis-related cysteine peptidase [Source:HGNC Symbol;Acc:1509]
ENSP00000200181	integrin, beta 4 [Source:HGNC Symbol;Acc:6158]
ENSP00000363551	chemokine (C-X-C motif) ligand 12 [Source:HGNC Symbol;Acc:10672]
ENSP00000380511	hydroxyacylglutathione hydrolase [Source:HGNC Symbol;Acc:4805]
ENSP00000291567	glucose-6-phosphate dehydrogenase [Source:HGNC Symbol;Acc:4057]
ENSP00000363988	aldolase B, fructose-bisphosphate [Source:HGNC Symbol;Acc:417]
ENSP00000310127	interferon regulatory factor 3 [Source:HGNC Symbol;Acc:6118]
ENSP00000343190	phosphopantothenoylcysteine decarboxylase [Source:HGNC Symbol;Acc:28107]
ENSP00000380860	met proto-oncogene (hepatocyte growth factor receptor) [Source:HGNC Symbol;Acc:7029]
ENSP00000246337	uroporphyrinogen decarboxylase [Source:HGNC Symbol;Acc:12591]
ENSP00000252519	angiotensin I converting enzyme (peptidyl-dipeptidase A) 2 [Source:HGNC Symbol;Acc:13557]
ENSP00000218516	galactosidase, alpha [Source:HGNC Symbol;Acc:4296]
ENSP00000290810	NEDD8 activating enzyme E1 subunit 1 [Source:HGNC Symbol;Acc:621]
ENSP00000354340	ubiquitin-like modifier activating enzyme 3 [Source:HGNC Symbol;Acc:12470]
ENSP00000325002	coatomer protein complex, subunit gamma [Source:HGNC Symbol;Acc:2236]
ENSP00000348912	ADAM metallopeptidase domain 33 [Source:HGNC Symbol;Acc:15478]
ENSP00000347495	tryptophanyl-tRNA synthetase [Source:HGNC Symbol;Acc:12729]
ENSP00000361894	glycine N-methyltransferase [Source:HGNC Symbol;Acc:4415]
ENSP00000264057	diacylglycerol kinase, delta 130kDa [Source:HGNC Symbol;Acc:2851]
ENSP00000391648	cytohesin 2 [Source:HGNC Symbol;Acc:9502]
ENSP00000368104	bone morphogenetic protein 2 [Source:HGNC Symbol;Acc:1069]
ENSP00000263798	TYRO3 protein tyrosine kinase [Source:HGNC Symbol;Acc:12446]
ENSP00000370197	TAF9 RNA polymerase II, TATA box binding protein (TBP)-associated factor, 32kDa [Source:HGNC Symbol;Acc:11542]
ENSP00000347046	phosphodiesterase 5A, cGMP-specific [Source:HGNC Symbol;Acc:8784]
ENSP00000266624	Mdm2 p53 binding protein homolog (mouse) [Source:HGNC Symbol;Acc:6973]
ENSP00000282397	fms-related tyrosine kinase 1 (vascular endothelial growth factor/vascular permeability factor receptor) [Source:HGNC Symbol;Acc:3763]
ENSP00000258960	N-myristoyltransferase 1 [Source:HGNC Symbol;Acc:7857]
ENSP00000248342	eukaryotic translation initiation factor 3, subunit K [Source:HGNC Symbol;Acc:24656]
ENSP00000307674	calcium activated nucleotidase 1 [Source:HGNC Symbol;Acc:19721]
ENSP00000382697	Rho-associated, coiled-coil containing protein kinase 1 [Source:HGNC Symbol;Acc:10251]
ENSP00000319591	potassium voltage-gated channel, Shal-related subfamily, member 3 [Source:HGNC Symbol;Acc:6239]
ENSP00000251968	tumor susceptibility gene 101 [Source:HGNC Symbol;Acc:15971]
ENSP00000299506	tubby homolog (mouse) [Source:HGNC Symbol;Acc:12406]
ENSP00000374371	spectrin, beta, erythrocytic [Source:HGNC Symbol;Acc:11274]
ENSP00000304467	thimet oligopeptidase 1 [Source:HGNC Symbol;Acc:11793]
ENSP00000226218	vitronectin [Source:HGNC Symbol;Acc:12724]
ENSP00000315013	carnitine O-acetyltransferase [Source:HGNC Symbol;Acc:2342]
ENSP00000369843	epoxide hydrolase 2, cytoplasmic [Source:HGNC Symbol;Acc:3402]
ENSP00000262948	mitogen-activated protein kinase kinase 2 [Source:HGNC Symbol;Acc:6842]
ENSP00000386171	estrogen-related receptor gamma [Source:HGNC Symbol;Acc:3474]
ENSP00000398053	fumarylacetoacetate hydrolase domain containing 1 [Source:HGNC Symbol;Acc:14169]
ENSP00000360688	thioredoxin domain containing 12 (endoplasmic reticulum) [Source:HGNC Symbol;Acc:24626]
ENSP00000301729	enoyl-CoA delta isomerase 1 [Source:HGNC Symbol;Acc:2703]
ENSP00000295465	anthrax toxin receptor 2 [Source:HGNC Symbol;Acc:21732]
ENSP00000222214	glutaryl-CoA dehydrogenase [Source:HGNC Symbol;Acc:4189]
ENSP00000290722	peptidoglycan recognition protein 3 [Source:HGNC Symbol;Acc:30014]
ENSP00000272252	galactose mutarotase (aldose 1-epimerase) [Source:HGNC Symbol;Acc:24063]
ENSP00000282096	phosphodiesterase 3B, cGMP-inhibited [Source:HGNC Symbol;Acc:8779]
ENSP00000233840	sialidase 2 (cytosolic sialidase) [Source:HGNC Symbol;Acc:7759]
ENSP00000168216	hydroxysteroid (17-beta) dehydrogenase 10 [Source:HGNC Symbol;Acc:4800]
ENSP00000329357	Sp1 transcription factor [Source:HGNC Symbol;Acc:11205]
ENSP00000290101	RAP1 GTPase activating protein [Source:HGNC Symbol;Acc:9858]
ENSP00000263579	decapping enzyme, scavenger [Source:HGNC Symbol;Acc:29812]
ENSP00000315263	glycolipid transfer protein [Source:HGNC Symbol;Acc:24867]
ENSP00000362261	trafficking protein particle complex 3 [Source:HGNC Symbol;Acc:19942]
ENSP00000260985	isocitrate dehydrogenase 1 (NADP+), soluble [Source:HGNC Symbol;Acc:5382]
ENSP00000370194	GDP-mannose 4,6-dehydratase [Source:HGNC Symbol;Acc:4369]
ENSP00000334983	pyruvate kinase, muscle [Source:HGNC Symbol;Acc:9021]
ENSP00000265148	centromere protein E, 312kDa [Source:HGNC Symbol;Acc:1856]
ENSP00000362674	histone deacetylase 8 [Source:HGNC Symbol;Acc:13315]
ENSP00000373000	DEAD (Asp-Glu-Ala-Asp) box polypeptide 39B [Source:HGNC Symbol;Acc:13917]
ENSP00000284110	heparan sulfate (glucosamine) 3-O-sulfotransferase 3A1 [Source:HGNC Symbol;Acc:5196]
ENSP00000273062	CTD (carboxy-terminal domain, RNA polymerase II, polypeptide A) small phosphatase 1 [Source:HGNC Symbol;Acc:21614]
ENSP00000284981	amyloid beta (A4) precursor protein [Source:HGNC Symbol;Acc:620]
ENSP00000243052	phosphodiesterase 1B, calmodulin-dependent [Source:HGNC Symbol;Acc:8775]
ENSP00000347170	nei endonuclease VIII-like 1 (E. coli) [Source:HGNC Symbol;Acc:18448]
ENSP00000229277	enolase 2 (gamma, neuronal) [Source:HGNC Symbol;Acc:3353]
ENSP00000360939	cytidine monophosphate (UMP-CMP) kinase 1, cytosolic [Source:HGNC Symbol;Acc:18170]
ENSP00000428426	transcription elongation factor A (SII), 1 [Source:HGNC Symbol;Acc:11612]
ENSP00000245816	ClpP caseinolytic peptidase, ATP-dependent, proteolytic subunit homolog (E. coli) [Source:HGNC Symbol;Acc:2084]
ENSP00000238682	transforming growth factor, beta 3 [Source:HGNC Symbol;Acc:11769]
ENSP00000296257	SUMO1/sentrin/SMT3 specific peptidase 2 [Source:HGNC Symbol;Acc:23116]
ENSP00000376076	SMT3 suppressor of mif two 3 homolog 1 (S. cerevisiae) [Source:HGNC Symbol;Acc:12502]
ENSP00000318585	beta-site APP-cleaving enzyme 1 [Source:HGNC Symbol;Acc:933]
ENSP00000337915	cytochrome P450, family 3, subfamily A, polypeptide 4 [Source:HGNC Symbol;Acc:2637]
ENSP00000262477	rabaptin, RAB GTPase binding effector protein 1 [Source:HGNC Symbol;Acc:17677]
ENSP00000194214	heat shock protein family B (small), member 11 [Source:HGNC Symbol;Acc:25019]
ENSP00000338171	src kinase associated phosphoprotein 1 [Source:HGNC Symbol;Acc:15605]
ENSP00000233154	NCK adaptor protein 2 [Source:HGNC Symbol;Acc:7665]
ENSP00000362308	SH3 domain binding glutamic acid-rich protein like [Source:HGNC Symbol;Acc:10823]
ENSP00000229239	glyceraldehyde-3-phosphate dehydrogenase [Source:HGNC Symbol;Acc:4141]
ENSP00000356853	uridine-cytidine kinase 2 [Source:HGNC Symbol;Acc:12562]
ENSP00000218388	TIMP metallopeptidase inhibitor 1 [Source:HGNC Symbol;Acc:11820]
ENSP00000355759	poly (ADP-ribose) polymerase 1 [Source:HGNC Symbol;Acc:270]
ENSP00000305480	flap structure-specific endonuclease 1 [Source:HGNC Symbol;Acc:3650]
ENSP00000368438	proliferating cell nuclear antigen [Source:HGNC Symbol;Acc:8729]
ENSP00000338461	cytochrome b5 reductase 3 [Source:HGNC Symbol;Acc:2873]
ENSP00000293230	cytoglobin [Source:HGNC Symbol;Acc:16505]
ENSP00000252029	thymidine phosphorylase [Source:HGNC Symbol;Acc:3148]
ENSP00000258418	calcium binding protein 39 [Source:HGNC Symbol;Acc:20292]
ENSP00000336655	STE20-related kinase adaptor alpha [Source:HGNC Symbol;Acc:30172]
ENSP00000263265	pleckstrin homology domain containing, family A (phosphoinositide binding specific) member 4 [Source:HGNC Symbol;Acc:14339]
ENSP00000367787	ligase III, DNA, ATP-dependent [Source:HGNC Symbol;Acc:6600]
ENSP00000348708	UPF2 regulator of nonsense transcripts homolog (yeast) [Source:HGNC Symbol;Acc:17854]
ENSP00000316809	phosphatidylinositol transfer protein, alpha [Source:HGNC Symbol;Acc:9001]
ENSP00000339157	carboxypeptidase M [Source:HGNC Symbol;Acc:2311]
ENSP00000222381	paraoxonase 1 [Source:HGNC Symbol;Acc:9204]
ENSP00000384247	glucokinase (hexokinase 4) [Source:HGNC Symbol;Acc:4195]
ENSP00000342813	actin binding LIM protein family, member 2 [Source:HGNC Symbol;Acc:19195]
ENSP00000307875	beta-1,3-glucuronyltransferase 1 (glucuronosyltransferase P) [Source:HGNC Symbol;Acc:921]
ENSP00000283875	general transcription factor IIE, polypeptide 1, alpha 56kDa [Source:HGNC Symbol;Acc:4650]
ENSP00000264018	DEAD (Asp-Glu-Ala-Asp) box polypeptide 6 [Source:HGNC Symbol;Acc:2747]
ENSP00000226004	dual specificity phosphatase 3 [Source:HGNC Symbol;Acc:3069]
ENSP00000261991	ribosomal protein S6 kinase, 90kDa, polypeptide 5 [Source:HGNC Symbol;Acc:10434]
ENSP00000250263	exoribonuclease 1 [Source:HGNC Symbol;Acc:23994]
ENSP00000260386	inositol-trisphosphate 3-kinase A [Source:HGNC Symbol;Acc:6178]
ENSP00000362824	O-linked N-acetylglucosamine (GlcNAc) transferase (UDP-N-acetylglucosamine:polypeptide-N-acetylglucosaminyl transferase) [Source:HGNC Symbol;Acc:8127]
ENSP00000301634	thymidine kinase 1, soluble [Source:HGNC Symbol;Acc:11830]
ENSP00000348762	lanosterol synthase (2,3-oxidosqualene-lanosterol cyclase) [Source:HGNC Symbol;Acc:6708]
ENSP00000220764	2,4-dienoyl CoA reductase 1, mitochondrial [Source:HGNC Symbol;Acc:2753]
ENSP00000302227	cysteine conjugate-beta lyase, cytoplasmic [Source:HGNC Symbol;Acc:1564]
ENSP00000354117	titin [Source:HGNC Symbol;Acc:12403]
ENSP00000362931	SRSF protein kinase 1 [Source:HGNC Symbol;Acc:11305]
ENSP00000363489	growth differentiation factor 5 [Source:HGNC Symbol;Acc:4220]
ENSP00000218758	acid phosphatase 5, tartrate resistant [Source:HGNC Symbol;Acc:124]
ENSP00000322675	protein tyrosine phosphatase, non-receptor type 13 (APO-1/CD95 (Fas)-associated phosphatase) [Source:HGNC Symbol;Acc:9646]
ENSP00000369217	ariadne homolog, ubiquitin-conjugating enzyme E2 binding protein, 1 (Drosophila) [Source:HGNC Symbol;Acc:689]
ENSP00000364597	peptidyl arginine deiminase, type IV [Source:HGNC Symbol;Acc:18368]
ENSP00000356530	ribonuclease L (2',5'-oligoisoadenylate synthetase-dependent) [Source:HGNC Symbol;Acc:10050]
ENSP00000242315	KIAA1045 [Source:HGNC Symbol;Acc:29180]
ENSP00000321330	ring finger protein 144A [Source:HGNC Symbol;Acc:20457]
ENSP00000356015	acetyl-CoA acetyltransferase 2 [Source:HGNC Symbol;Acc:94]
ENSP00000306565	interferon stimulated exonuclease gene 20kDa [Source:HGNC Symbol;Acc:6130]
ENSP00000290349	carbonyl reductase 1 [Source:HGNC Symbol;Acc:1548]
ENSP00000377470	2',3'-cyclic nucleotide 3' phosphodiesterase [Source:HGNC Symbol;Acc:2158]
ENSP00000301149	glycerol-3-phosphate dehydrogenase 1 (soluble) [Source:HGNC Symbol;Acc:4455]
ENSP00000274376	RAS p21 protein activator (GTPase activating protein) 1 [Source:HGNC Symbol;Acc:9871]
ENSP00000345281	dual specificity phosphatase 22 [Source:HGNC Symbol;Acc:16077]
ENSP00000261891	death-associated protein kinase 2 [Source:HGNC Symbol;Acc:2675]
ENSP00000273588	aminomethyltransferase [Source:HGNC Symbol;Acc:473]
ENSP00000225614	galactokinase 1 [Source:HGNC Symbol;Acc:4118]
ENSP00000362107	four and a half LIM domains 3 [Source:HGNC Symbol;Acc:3704]
ENSP00000376611	thymine-DNA glycosylase [Source:HGNC Symbol;Acc:11700]
ENSP00000162330	breast cancer anti-estrogen resistance 1 [Source:HGNC Symbol;Acc:971]
ENSP00000363958	bromodomain containing 2 [Source:HGNC Symbol;Acc:1103]
ENSP00000378512	leupaxin [Source:HGNC Symbol;Acc:14061]
ENSP00000320566	inhibitor of growth family, member 3 [Source:HGNC Symbol;Acc:14587]
ENSP00000259605	ring finger protein 38 [Source:HGNC Symbol;Acc:18052]
ENSP00000308548	zinc finger, HIT-type containing 2 [Source:HGNC Symbol;Acc:1177]
ENSP00000359646	zinc finger, FYVE domain containing 27 [Source:HGNC Symbol;Acc:26559]
ENSP00000289528	zinc finger, AN1-type domain 2B [Source:HGNC Symbol;Acc:25206]
ENSP00000287218	zinc finger, AN1-type domain 3 [Source:HGNC Symbol;Acc:18019]
ENSP00000216923	zinc finger protein 64 homolog (mouse) [Source:HGNC Symbol;Acc:15940]
ENSP00000200457	thyroid hormone receptor interactor 6 [Source:HGNC Symbol;Acc:12311]
ENSP00000360305	PDZ and LIM domain 1 [Source:HGNC Symbol;Acc:2067]
ENSP00000332687	LIM domain kinase 2 [Source:HGNC Symbol;Acc:6614]
ENSP00000261332	zinc finger protein 24 [Source:HGNC Symbol;Acc:13032]
ENSP00000264010	CCCTC-binding factor (zinc finger protein) [Source:HGNC Symbol;Acc:13723]
ENSP00000265174	3'-phosphoadenosine 5'-phosphosulfate synthase 1 [Source:HGNC Symbol;Acc:8603]
ENSP00000402084	WEE1 homolog (S. pombe) [Source:HGNC Symbol;Acc:12761]
ENSP00000222792	chimerin (chimaerin) 2 [Source:HGNC Symbol;Acc:1944]
ENSP00000412957	baculoviral IAP repeat containing 8 [Source:HGNC Symbol;Acc:14878]
ENSP00000000442	estrogen-related receptor alpha [Source:HGNC Symbol;Acc:3471]
ENSP00000331209	chromosome 11 open reading frame 54 [Source:HGNC Symbol;Acc:30204]
ENSP00000366819	ubiquitin carboxyl-terminal esterase L3 (ubiquitin thiolesterase) [Source:HGNC Symbol;Acc:12515]
ENSP00000348888	polymeric immunoglobulin receptor [Source:HGNC Symbol;Acc:8968]
ENSP00000367001	dipeptidyl-peptidase 6 [Source:HGNC Symbol;Acc:3010]
ENSP00000251312	dehydrogenase/reductase (SDR family) member 11 [Source:HGNC Symbol;Acc:28639]
ENSP00000263125	protein kinase C, theta [Source:HGNC Symbol;Acc:9410]
ENSP00000309831	snurportin 1 [Source:HGNC Symbol;Acc:14245]
ENSP00000400114	cutA divalent cation tolerance homolog (E. coli) [Source:HGNC Symbol;Acc:21101]
ENSP00000263598	lipocalin 1 [Source:HGNC Symbol;Acc:6525]
ENSP00000359685	protein tyrosine phosphatase type IVA, member 1 [Source:HGNC Symbol;Acc:9634]
ENSP00000003084	cystic fibrosis transmembrane conductance regulator (ATP-binding cassette sub-family C, member 7) [Source:HGNC Symbol;Acc:1884]
ENSP00000357459	adenosine deaminase, RNA-specific [Source:HGNC Symbol;Acc:225]
ENSP00000333873	calcium and integrin binding 1 (calmyrin) [Source:HGNC Symbol;Acc:16920]
ENSP00000362608	pim-1 oncogene [Source:HGNC Symbol;Acc:8986]
ENSP00000338397	nudix (nucleoside diphosphate linked moiety X)-type motif 2 [Source:HGNC Symbol;Acc:8049]
ENSP00000371388	sulfiredoxin 1 [Source:HGNC Symbol;Acc:16132]
ENSP00000384708	follicle stimulating hormone receptor [Source:HGNC Symbol;Acc:3969]
ENSP00000291582	autoimmune regulator [Source:HGNC Symbol;Acc:360]
ENSP00000238497	vacuolar protein sorting 4 homolog B (S. cerevisiae) [Source:HGNC Symbol;Acc:10895]
ENSP00000384957	coagulation factor XI [Source:HGNC Symbol;Acc:3529]
ENSP00000326170	ring finger and FYVE-like domain containing 1 [Source:HGNC Symbol;Acc:24821]
ENSP00000272902	sulfatase modifying factor 1 [Source:HGNC Symbol;Acc:20376]
ENSP00000275607	sulfatase modifying factor 2 [Source:HGNC Symbol;Acc:20415]
ENSP00000420174	endogenous retrovirus group FRD, member 1 [Source:HGNC Symbol;Acc:33823]
ENSP00000368460	pyruvate dehydrogenase kinase, isozyme 3 [Source:HGNC Symbol;Acc:8811]
ENSP00000246548	ubiquitin-like modifier activating enzyme 2 [Source:HGNC Symbol;Acc:30661]
ENSP00000270225	SUMO1 activating enzyme subunit 1 [Source:HGNC Symbol;Acc:30660]
ENSP00000350815	nuclear receptor subfamily 3, group C, member 2 [Source:HGNC Symbol;Acc:7979]
ENSP00000340766	smg-7 homolog, nonsense mediated mRNA decay factor (C. elegans) [Source:HGNC Symbol;Acc:16792]
ENSP00000312624	titin-cap (telethonin) [Source:HGNC Symbol;Acc:11610]
ENSP00000351035	hydroxysteroid (17-beta) dehydrogenase 11 [Source:HGNC Symbol;Acc:22960]
ENSP00000339399	crystallin, zeta (quinone reductase) [Source:HGNC Symbol;Acc:2419]
ENSP00000372224	HGF activator [Source:HGNC Symbol;Acc:4894]
ENSP00000359991	phosphoglycerate mutase 1 (brain) [Source:HGNC Symbol;Acc:8888]
ENSP00000324890	CD28 molecule [Source:HGNC Symbol;Acc:1653]
ENSP00000329384	interleukin 22 [Source:HGNC Symbol;Acc:14900]
ENSP00000273920	enolase-phosphatase 1 [Source:HGNC Symbol;Acc:24599]
ENSP00000356331	nuclear receptor subfamily 5, group A, member 2 [Source:HGNC Symbol;Acc:7984]
ENSP00000309124	oxidized low density lipoprotein (lectin-like) receptor 1 [Source:HGNC Symbol;Acc:8133]
ENSP00000349078	farnesyl diphosphate synthase [Source:HGNC Symbol;Acc:3631]
ENSP00000301264	death-associated protein kinase 3 [Source:HGNC Symbol;Acc:2676]
ENSP00000302564	BCL2-like 1 [Source:HGNC Symbol;Acc:992]
ENSP00000344822	S100 calcium binding protein A13 [Source:HGNC Symbol;Acc:10490]
ENSP00000391676	Janus kinase 3 [Source:HGNC Symbol;Acc:6193]
ENSP00000354394	signal transducer and activator of transcription 1, 91kDa [Source:HGNC Symbol;Acc:11362]
ENSP00000339328	plasminogen activator, urokinase receptor [Source:HGNC Symbol;Acc:9053]
ENSP00000265322	peroxisomal trans-2-enoyl-CoA reductase [Source:HGNC Symbol;Acc:18281]
ENSP00000343535	ubiquitin specific peptidase 7 (herpes virus-associated) [Source:HGNC Symbol;Acc:12630]
ENSP00000278979	dual specificity phosphatase 15 [Source:HGNC Symbol;Acc:16236]
ENSP00000351181	glutathione S-transferase kappa 1 [Source:HGNC Symbol;Acc:16906]
ENSP00000334910	phosphodiesterase 2A, cGMP-stimulated [Source:HGNC Symbol;Acc:8777]
ENSP00000368699	ISG15 ubiquitin-like modifier [Source:HGNC Symbol;Acc:4053]
ENSP00000314897	angiopoietin 2 [Source:HGNC Symbol;Acc:485]
ENSP00000326830	CDC-like kinase 1 [Source:HGNC Symbol;Acc:2068]
ENSP00000251413	tubulin, gamma 1 [Source:HGNC Symbol;Acc:12417]
ENSP00000274400	general transcription factor IIH, polypeptide 2, 44kDa [Source:HGNC Symbol;Acc:4656]
ENSP00000276893	ubiquitin-like with PHD and ring finger domains 2 [Source:HGNC Symbol;Acc:12557]
ENSP00000234454	sepiapterin reductase (7,8-dihydrobiopterin:NADP+ oxidoreductase) [Source:HGNC Symbol;Acc:11257]
ENSP00000346402	ribonuclease/angiogenin inhibitor 1 [Source:HGNC Symbol;Acc:10074]
ENSP00000256999	folate hydrolase (prostate-specific membrane antigen) 1 [Source:HGNC Symbol;Acc:3788]
ENSP00000309116	protein tyrosine phosphatase, non-receptor type 7 [Source:HGNC Symbol;Acc:9659]
ENSP00000279247	calpain 1, (mu/I) large subunit [Source:HGNC Symbol;Acc:1476]
ENSP00000332565	sulfotransferase family 4A, member 1 [Source:HGNC Symbol;Acc:14903]
ENSP00000272217	ADP-ribosylation factor-like 8A [Source:HGNC Symbol;Acc:25192]
ENSP00000264552	ubiquitin-conjugating enzyme E2S [Source:HGNC Symbol;Acc:17895]
ENSP00000296795	toll-like receptor 3 [Source:HGNC Symbol;Acc:11849]
ENSP00000334553	peptidylprolyl isomerase (cyclophilin)-like 2 [Source:HGNC Symbol;Acc:9261]
ENSP00000332995	SET domain containing (lysine methyltransferase) 8 [Source:HGNC Symbol;Acc:29489]
ENSP00000368730	phosphodiesterase 7A [Source:HGNC Symbol;Acc:8791]
ENSP00000205402	dihydrolipoamide dehydrogenase [Source:HGNC Symbol;Acc:2898]
ENSP00000328359	defensin, alpha 3, neutrophil-specific [Source:HGNC Symbol;Acc:2762]
ENSP00000300900	carbonic anhydrase IV [Source:HGNC Symbol;Acc:1375]
ENSP00000199320	DIM1 dimethyladenosine transferase 1 homolog (S. cerevisiae) [Source:HGNC Symbol;Acc:30217]
ENSP00000423563	H2A histone family, member Y [Source:HGNC Symbol;Acc:4740]
ENSP00000363384	zinc finger protein 593 [Source:HGNC Symbol;Acc:30943]
ENSP00000002596	heparan sulfate (glucosamine) 3-O-sulfotransferase 1 [Source:HGNC Symbol;Acc:5194]
ENSP00000295797	protein kinase C, iota [Source:HGNC Symbol;Acc:9404]
ENSP00000311572	prostaglandin reductase 1 [Source:HGNC Symbol;Acc:18429]
ENSP00000164247	potassium voltage-gated channel, shaker-related subfamily, beta member 2 [Source:HGNC Symbol;Acc:6229]
ENSP00000263702	mitochondrial trans-2-enoyl-CoA reductase [Source:HGNC Symbol;Acc:19691]
ENSP00000275525	insulin-like growth factor binding protein 1 [Source:HGNC Symbol;Acc:5469]
ENSP00000267938	ubiquitin-conjugating enzyme E2Q family member 2 [Source:HGNC Symbol;Acc:19248]
ENSP00000262435	SMAD specific E3 ubiquitin protein ligase 2 [Source:HGNC Symbol;Acc:16809]
ENSP00000411532	topoisomerase (DNA) II alpha 170kDa [Source:HGNC Symbol;Acc:11989]
ENSP00000388666	intercellular adhesion molecule 2 [Source:HGNC Symbol;Acc:5345]
ENSP00000353920	adenosine deaminase, RNA-specific, B1 [Source:HGNC Symbol;Acc:226]
ENSP00000227868	pyruvate dehydrogenase complex, component X [Source:HGNC Symbol;Acc:21350]
ENSP00000355866	dual specificity phosphatase 10 [Source:HGNC Symbol;Acc:3065]
ENSP00000236850	apolipoprotein A-I [Source:HGNC Symbol;Acc:600]
ENSP00000233057	eukaryotic translation initiation factor 2-alpha kinase 2 [Source:HGNC Symbol;Acc:9437]
ENSP00000263038	phytanoyl-CoA 2-hydroxylase [Source:HGNC Symbol;Acc:8940]
ENSP00000349156	seven in absentia homolog 1 (Drosophila) [Source:HGNC Symbol;Acc:10857]
ENSP00000356652	calcyclin binding protein [Source:HGNC Symbol;Acc:30423]
ENSP00000379766	galactokinase 2 [Source:HGNC Symbol;Acc:4119]
ENSP00000261308	peptidylprolyl isomerase domain and WD repeat containing 1 [Source:HGNC Symbol;Acc:28954]
ENSP00000384428	regulator of G-protein signaling 7 [Source:HGNC Symbol;Acc:10003]
ENSP00000428813	ubiquitin-conjugating enzyme E2W (putative) [Source:HGNC Symbol;Acc:25616]
ENSP00000347449	guanosine monophosphate reductase 2 [Source:HGNC Symbol;Acc:4377]
ENSP00000283228	protein tyrosine phosphatase, receptor type, R [Source:HGNC Symbol;Acc:9680]
ENSP00000338624	taspase, threonine aspartase, 1 [Source:HGNC Symbol;Acc:15859]
ENSP00000263370	inositol-trisphosphate 3-kinase C [Source:HGNC Symbol;Acc:14897]
ENSP00000250896	MAP kinase interacting serine/threonine kinase 2 [Source:HGNC Symbol;Acc:7111]
ENSP00000264193	coproporphyrinogen oxidase [Source:HGNC Symbol;Acc:2321]
ENSP00000344829	glutaminyl-peptide cyclotransferase [Source:HGNC Symbol;Acc:9753]
ENSP00000296424	3-hydroxybutyrate dehydrogenase, type 2 [Source:HGNC Symbol;Acc:32389]
ENSP00000261266	protein tyrosine phosphatase, receptor type, B [Source:HGNC Symbol;Acc:9665]
ENSP00000291565	pyridoxal (pyridoxine, vitamin B6) kinase [Source:HGNC Symbol;Acc:8819]
ENSP00000268261	phosphomannomutase 2 [Source:HGNC Symbol;Acc:9115]
ENSP00000265970	phosphoinositide-3-kinase, class 2, alpha polypeptide [Source:HGNC Symbol;Acc:8971]
ENSP00000242208	inhibin, beta A [Source:HGNC Symbol;Acc:6066]
ENSP00000361429	artemin [Source:HGNC Symbol;Acc:727]
ENSP00000361616	catechol-O-methyltransferase domain containing 1 [Source:HGNC Symbol;Acc:26309]
ENSP00000333919	B and T lymphocyte associated [Source:HGNC Symbol;Acc:21087]
ENSP00000365290	tumor necrosis factor [Source:HGNC Symbol;Acc:11892]
ENSP00000338769	ArfGAP with SH3 domain, ankyrin repeat and PH domain 3 [Source:HGNC Symbol;Acc:14987]
ENSP00000256759	follistatin [Source:HGNC Symbol;Acc:3971]
ENSP00000302801	tRNA methyltransferase 61 homolog B (S. cerevisiae) [Source:HGNC Symbol;Acc:26070]
ENSP00000296411	methionyl aminopeptidase 1 [Source:HGNC Symbol;Acc:15789]
ENSP00000368572	spermidine/spermine N1-acetyltransferase 1 [Source:HGNC Symbol;Acc:10540]
ENSP00000309477	aconitase 1, soluble [Source:HGNC Symbol;Acc:117]
ENSP00000370109	PC4 and SFRS1 interacting protein 1 [Source:HGNC Symbol;Acc:9527]
ENSP00000368552	sirtuin 5 [Source:HGNC Symbol;Acc:14933]
ENSP00000216223	interleukin 2 receptor, beta [Source:HGNC Symbol;Acc:6009]
ENSP00000363318	interleukin 2 receptor, gamma [Source:HGNC Symbol;Acc:6010]
ENSP00000369293	interleukin 2 receptor, alpha [Source:HGNC Symbol;Acc:6008]
ENSP00000387019	UDP-glucuronate decarboxylase 1 [Source:HGNC Symbol;Acc:17729]
ENSP00000252594	NOP2/Sun domain family, member 5 [Source:HGNC Symbol;Acc:16385]
ENSP00000363976	major histocompatibility complex, class II, DM alpha [Source:HGNC Symbol;Acc:4934]
ENSP00000372718	major histocompatibility complex, class II, DM beta [Source:HGNC Symbol;Acc:4935]
ENSP00000351342	protein tyrosine phosphatase, non-receptor type 5 (striatum-enriched) [Source:HGNC Symbol;Acc:9657]
ENSP00000330289	trafficking protein particle complex 6B [Source:HGNC Symbol;Acc:23066]
ENSP00000387876	HIV-1 Tat interactive protein 2, 30kDa [Source:HGNC Symbol;Acc:16637]
ENSP00000343479	neighbor of BRCA1 gene 1 [Source:HGNC Symbol;Acc:6746]
ENSP00000319883	egf-like module containing, mucin-like, hormone receptor-like 2 [Source:HGNC Symbol;Acc:3337]
ENSP00000264265	latexin [Source:HGNC Symbol;Acc:13347]
ENSP00000235835	aldo-keto reductase family 7, member A2 (aflatoxin aldehyde reductase) [Source:HGNC Symbol;Acc:389]
ENSP00000358866	filamin A, alpha [Source:HGNC Symbol;Acc:3754]
ENSP00000289352	histone cluster 1, H4h [Source:HGNC Symbol;Acc:4788]
ENSP00000323511	polynucleotide kinase 3'-phosphatase [Source:HGNC Symbol;Acc:9154]
ENSP00000379964	serine/threonine kinase 16 [Source:HGNC Symbol;Acc:11394]
ENSP00000273450	aldehyde dehydrogenase 1 family, member L1 [Source:HGNC Symbol;Acc:3978]
ENSP00000341430	adenylate kinase 5 [Source:HGNC Symbol;Acc:365]
ENSP00000218340	retinitis pigmentosa 2 (X-linked recessive) [Source:HGNC Symbol;Acc:10274]
ENSP00000278618	aminoadipate-semialdehyde dehydrogenase-phosphopantetheinyl transferase [Source:HGNC Symbol;Acc:14235]
ENSP00000264122	Cas-Br-M (murine) ecotropic retroviral transforming sequence b [Source:HGNC Symbol;Acc:1542]
ENSP00000380921	SH3-domain kinase binding protein 1 [Source:HGNC Symbol;Acc:13867]
ENSP00000312304	thiopurine S-methyltransferase [Source:HGNC Symbol;Acc:12014]
ENSP00000355923	protein tyrosine phosphatase, non-receptor type 14 [Source:HGNC Symbol;Acc:9647]
ENSP00000323678	zinc binding alcohol dehydrogenase domain containing 2 [Source:HGNC Symbol;Acc:28697]
ENSP00000290429	malonyl CoA:ACP acyltransferase (mitochondrial) [Source:HGNC Symbol;Acc:29622]
ENSP00000260404	p21 protein (Cdc42/Rac)-activated kinase 6 [Source:HGNC Symbol;Acc:16061]
ENSP00000255641	casein kinase 1, gamma 2 [Source:HGNC Symbol;Acc:2455]
ENSP00000414624	phosphoribosyl pyrophosphate synthetase-associated protein 1 [Source:HGNC Symbol;Acc:9466]
ENSP00000354485	mitogen-activated protein kinase kinase kinase 3 [Source:HGNC Symbol;Acc:6855]
ENSP00000357198	protein tyrosine phosphatase, receptor type, K [Source:HGNC Symbol;Acc:9674]
ENSP00000311127	vascular endothelial growth factor B [Source:HGNC Symbol;Acc:12681]
ENSP00000280701	3-oxoacyl-ACP synthase, mitochondrial [Source:HGNC Symbol;Acc:26063]
ENSP00000318297	RuvB-like 1 (E. coli) [Source:HGNC Symbol;Acc:10474]
ENSP00000339428	suppressor of cytokine signaling 2 [Source:HGNC Symbol;Acc:19382]
ENSP00000382342	ATP-binding cassette, sub-family C (CFTR/MRP), member 1 [Source:HGNC Symbol;Acc:51]
ENSP00000280700	N-glycanase 1 [Source:HGNC Symbol;Acc:17646]
ENSP00000351049	p21 protein (Cdc42/Rac)-activated kinase 4 [Source:HGNC Symbol;Acc:16059]
ENSP00000215904	pyridoxal (pyridoxine, vitamin B6) phosphatase [Source:HGNC Symbol;Acc:30259]
ENSP00000400010	protein tyrosine phosphatase, receptor type, J [Source:HGNC Symbol;Acc:9673]
ENSP00000304592	fatty acid synthase [Source:HGNC Symbol;Acc:3594]
ENSP00000244204	N-acetylglucosamine kinase [Source:HGNC Symbol;Acc:17174]
ENSP00000366031	cystatin F (leukocystatin) [Source:HGNC Symbol;Acc:2479]
ENSP00000297596	GTP binding protein overexpressed in skeletal muscle [Source:HGNC Symbol;Acc:4234]
ENSP00000368881	KIN, antigenic determinant of recA protein homolog (mouse) [Source:HGNC Symbol;Acc:6327]
ENSP00000265689	choline kinase alpha [Source:HGNC Symbol;Acc:1937]
ENSP00000351908	mitogen-activated protein kinase kinase kinase 5 [Source:HGNC Symbol;Acc:6857]
ENSP00000329178	checkpoint kinase 2 [Source:HGNC Symbol;Acc:16627]
ENSP00000351664	microtubule associated monoxygenase, calponin and LIM domain containing 1 [Source:HGNC Symbol;Acc:20619]
ENSP00000253048	zinc finger CCCH-type containing 4 [Source:HGNC Symbol;Acc:17808]
ENSP00000254231	lin-28 homolog A (C. elegans) [Source:HGNC Symbol;Acc:15986]
ENSP00000356150	Mdm4 p53 binding protein homolog (mouse) [Source:HGNC Symbol;Acc:6974]
ENSP00000359484	small ArfGAP 1 [Source:HGNC Symbol;Acc:19651]
ENSP00000263245	ADP-ribosylation factor GTPase activating protein 3 [Source:HGNC Symbol;Acc:661]
ENSP00000238647	interferon regulatory factor 2 binding protein-like [Source:HGNC Symbol;Acc:14282]
ENSP00000276480	suppression of tumorigenicity 18 (breast carcinoma) (zinc finger protein) [Source:HGNC Symbol;Acc:18695]
ENSP00000343129	tripartite motif containing 29 [Source:HGNC Symbol;Acc:17274]
ENSP00000267291	ring finger protein 113B [Source:HGNC Symbol;Acc:17267]
ENSP00000263033	synaptotagmin-like 4 [Source:HGNC Symbol;Acc:15588]
ENSP00000355077	non-SMC element 1 homolog (S. cerevisiae) [Source:HGNC Symbol;Acc:29897]
ENSP00000363095	tripartite motif containing 32 [Source:HGNC Symbol;Acc:16380]
ENSP00000370616	zinc finger, BED-type containing 1 [Source:HGNC Symbol;Acc:447]
ENSP00000315112	ring finger protein 31 [Source:HGNC Symbol;Acc:16031]
ENSP00000347648	zinc finger protein 512 [Source:HGNC Symbol;Acc:29380]
ENSP00000262375	DnaJ (Hsp40) homolog, subfamily A, member 3 [Source:HGNC Symbol;Acc:11808]
ENSP00000311679	zinc finger protein 483 [Source:HGNC Symbol;Acc:23384]
ENSP00000363614	3-hydroxymethyl-3-methylglutaryl-CoA lyase [Source:HGNC Symbol;Acc:5005]
ENSP00000270538	translocase of inner mitochondrial membrane 44 homolog (yeast) [Source:HGNC Symbol;Acc:17316]
ENSP00000306522	calmodulin binding transcription activator 1 [Source:HGNC Symbol;Acc:18806]
ENSP00000253513	indoleamine 2,3-dioxygenase 1 [Source:HGNC Symbol;Acc:6059]
ENSP00000350297	ArfGAP with SH3 domain, ankyrin repeat and PH domain 1 [Source:HGNC Symbol;Acc:2720]
ENSP00000360871	ficolin (collagen/fibrinogen domain containing) 1 [Source:HGNC Symbol;Acc:3623]
ENSP00000369981	SH3-domain GRB2-like 2 [Source:HGNC Symbol;Acc:10831]
ENSP00000351015	neurofibromin 1 [Source:HGNC Symbol;Acc:7765]
ENSP00000365227	allograft inflammatory factor 1 [Source:HGNC Symbol;Acc:352]
ENSP00000297107	UDP-N-acetyl-alpha-D-galactosamine:polypeptide N-acetylgalactosaminyltransferase 10 (GalNAc-T10) [Source:HGNC Symbol;Acc:19873]
ENSP00000231749	zinc finger, MYND-type containing 10 [Source:HGNC Symbol;Acc:19412]
ENSP00000310796	THAP domain containing, apoptosis associated protein 2 [Source:HGNC Symbol;Acc:20854]
ENSP00000317087	membrane-associated ring finger (C3HC4) 8 [Source:HGNC Symbol;Acc:23356]
ENSP00000357297	ring finger protein 146 [Source:HGNC Symbol;Acc:21336]
ENSP00000363390	tripartite motif containing 63 [Source:HGNC Symbol;Acc:16007]
ENSP00000328004	YY1 associated factor 2 [Source:HGNC Symbol;Acc:17363]
ENSP00000257604	TRAF-type zinc finger domain containing 1 [Source:HGNC Symbol;Acc:24808]
ENSP00000312059	ArfGAP with FG repeats 1 [Source:HGNC Symbol;Acc:5175]
ENSP00000347999	zinc finger CCCH-type containing 7A [Source:HGNC Symbol;Acc:30959]
ENSP00000292476	cleavage and polyadenylation specific factor 4, 30kDa [Source:HGNC Symbol;Acc:2327]
ENSP00000355406	colony stimulating factor 3 receptor (granulocyte) [Source:HGNC Symbol;Acc:2439]
ENSP00000321746	PDZ and LIM domain 5 [Source:HGNC Symbol;Acc:17468]
ENSP00000337034	zinc finger, MYM-type 5 [Source:HGNC Symbol;Acc:13029]
ENSP00000329200	SH3 and cysteine rich domain 3 [Source:HGNC Symbol;Acc:28423]
ENSP00000327070	malate dehydrogenase 2, NAD (mitochondrial) [Source:HGNC Symbol;Acc:6971]
ENSP00000340815	solute carrier family 3 (activators of dibasic and neutral amino acid transport), member 2 [Source:HGNC Symbol;Acc:11026]
ENSP00000370748	isopentenyl-diphosphate delta isomerase 1 [Source:HGNC Symbol;Acc:5387]
ENSP00000365844	tripartite motif containing 39 [Source:HGNC Symbol;Acc:10065]
ENSP00000295131	zinc finger, SWIM-type containing 2 [Source:HGNC Symbol;Acc:30990]
ENSP00000265814	runt-related transcription factor 1; translocated to, 1 (cyclin D-related) [Source:HGNC Symbol;Acc:1535]
ENSP00000262843	midline 2 [Source:HGNC Symbol;Acc:7096]
ENSP00000358862	polycomb group ring finger 6 [Source:HGNC Symbol;Acc:21156]
ENSP00000321370	zinc finger, BED-type containing 2 [Source:HGNC Symbol;Acc:20710]
ENSP00000240587	teashirt zinc finger homeobox 3 [Source:HGNC Symbol;Acc:30700]
ENSP00000299759	Ras-related associated with diabetes [Source:HGNC Symbol;Acc:10446]
ENSP00000419628	nudix (nucleoside diphosphate linked moiety X)-type motif 5 [Source:HGNC Symbol;Acc:8052]
ENSP00000228476	D-amino-acid oxidase [Source:HGNC Symbol;Acc:2671]
ENSP00000349049	lysine (K)-specific demethylase 1A [Source:HGNC Symbol;Acc:29079]
ENSP00000298139	Werner syndrome, RecQ helicase-like [Source:HGNC Symbol;Acc:12791]
ENSP00000350046	collagen, type IV, alpha 3 (Goodpasture antigen) binding protein [Source:HGNC Symbol;Acc:2205]
ENSP00000318472	neural cell adhesion molecule 1 [Source:HGNC Symbol;Acc:7656]
ENSP00000361777	SET nuclear oncogene [Source:HGNC Symbol;Acc:10760]
ENSP00000284818	lymphocyte antigen 96 [Source:HGNC Symbol;Acc:17156]
ENSP00000222553	nicotinamide phosphoribosyltransferase [Source:HGNC Symbol;Acc:30092]
ENSP00000365861	muscleblind-like 2 (Drosophila) [Source:HGNC Symbol;Acc:16746]
ENSP00000381109	zinc finger, CW type with PWWP domain 1 [Source:HGNC Symbol;Acc:23486]
ENSP00000271715	pogo transposable element with ZNF domain [Source:HGNC Symbol;Acc:18801]
ENSP00000216554	eukaryotic translation initiation factor 5 [Source:HGNC Symbol;Acc:3299]
ENSP00000427458	glucosidase, beta, acid 3 (cytosolic) [Source:HGNC Symbol;Acc:19069]
ENSP00000253462	GINS complex subunit 2 (Psf2 homolog) [Source:HGNC Symbol;Acc:24575]
ENSP00000262460	GINS complex subunit 1 (Psf1 homolog) [Source:HGNC Symbol;Acc:28980]
ENSP00000276533	GINS complex subunit 4 (Sld5 homolog) [Source:HGNC Symbol;Acc:28226]
ENSP00000318196	GINS complex subunit 3 (Psf3 homolog) [Source:HGNC Symbol;Acc:25851]
ENSP00000216420	cell growth regulator with ring finger domain 1 [Source:HGNC Symbol;Acc:15528]
ENSP00000424076	ring finger protein 4 [Source:HGNC Symbol;Acc:10067]
ENSP00000378856	lectin, galactoside-binding, soluble, 9 [Source:HGNC Symbol;Acc:6570]
ENSP00000349571	LIM domain 7 [Source:HGNC Symbol;Acc:6646]
ENSP00000232607	uridine monophosphate synthetase [Source:HGNC Symbol;Acc:12563]
ENSP00000343745	dicer 1, ribonuclease type III [Source:HGNC Symbol;Acc:17098]
ENSP00000325819	nuclear receptor subfamily 2, group F, member 1 [Source:HGNC Symbol;Acc:7975]
ENSP00000262077	nucleoporin 153kDa [Source:HGNC Symbol;Acc:8062]
ENSP00000366915	Kruppel-like factor 5 (intestinal) [Source:HGNC Symbol;Acc:6349]
ENSP00000337853	TNF receptor-associated factor 6 [Source:HGNC Symbol;Acc:12036]
ENSP00000273480	ring finger protein 7 [Source:HGNC Symbol;Acc:10070]
ENSP00000265981	ring finger protein 141 [Source:HGNC Symbol;Acc:21159]
ENSP00000369373	tripartite motif containing 5 [Source:HGNC Symbol;Acc:16276]
ENSP00000332468	TNF receptor-associated factor 3 [Source:HGNC Symbol;Acc:12033]
ENSP00000320869	tripartite motif containing 41 [Source:HGNC Symbol;Acc:19013]
ENSP00000338711	tripartite motif containing 34 [Source:HGNC Symbol;Acc:10063]
ENSP00000287538	Zic family member 3 [Source:HGNC Symbol;Acc:12874]
ENSP00000367069	zinc finger and AT hook domain containing [Source:HGNC Symbol;Acc:19899]
ENSP00000301318	zinc finger protein 28 homolog (mouse) [Source:HGNC Symbol;Acc:17801]
ENSP00000322872	zinc finger with KRAB and SCAN domains 5 [Source:HGNC Symbol;Acc:12867]
ENSP00000232014	B-cell CLL/lymphoma 6 [Source:HGNC Symbol;Acc:1001]
ENSP00000296233	Kruppel-like factor 15 [Source:HGNC Symbol;Acc:14536]
ENSP00000262395	TNF receptor-associated factor 4 [Source:HGNC Symbol;Acc:12034]
ENSP00000285407	Kruppel-like factor 10 [Source:HGNC Symbol;Acc:11810]
ENSP00000363556	zinc finger protein 32 [Source:HGNC Symbol;Acc:13095]
ENSP00000266269	POZ (BTB) and AT hook containing zinc finger 1 [Source:HGNC Symbol;Acc:13071]
ENSP00000237289	tumor necrosis factor, alpha-induced protein 3 [Source:HGNC Symbol;Acc:11896]
ENSP00000333917	dual specificity phosphatase 18 [Source:HGNC Symbol;Acc:18484]
ENSP00000378505	CDC-like kinase 3 [Source:HGNC Symbol;Acc:2071]
ENSP00000358333	mitogen-activated protein kinase kinase kinase 7 [Source:HGNC Symbol;Acc:6859]
ENSP00000361558	methyltransferase like 11A [Source:HGNC Symbol;Acc:23373]
ENSP00000252692	myeloid/lymphoid or mixed-lineage leukemia (trithorax homolog, Drosophila); translocated to, 4 [Source:HGNC Symbol;Acc:7137]
ENSP00000283429	NmrA-like family domain containing 1 [Source:HGNC Symbol;Acc:24987]
ENSP00000230048	acyl-CoA thioesterase 13 [Source:HGNC Symbol;Acc:20999]
ENSP00000342222	transient receptor potential cation channel, subfamily V, member 2 [Source:HGNC Symbol;Acc:18082]
ENSP00000322957	p21 protein (Cdc42/Rac)-activated kinase 7 [Source:HGNC Symbol;Acc:15916]
ENSP00000200691	metallothionein 3 [Source:HGNC Symbol;Acc:7408]
ENSP00000259406	regulator of G-protein signaling 3 [Source:HGNC Symbol;Acc:9999]
ENSP00000315454	bromodomain PHD finger transcription factor [Source:HGNC Symbol;Acc:3581]
ENSP00000354737	enoyl-CoA delta isomerase 2 [Source:HGNC Symbol;Acc:14601]
ENSP00000407375	glutathione peroxidase 1 [Source:HGNC Symbol;Acc:4553]
ENSP00000263559	vacuolar protein sorting 26 homolog A (S. pombe) [Source:HGNC Symbol;Acc:12711]
ENSP00000354799	chromodomain protein, Y-linked, 1 [Source:HGNC Symbol;Acc:1809]
ENSP00000361162	target of EGR1, member 1 (nuclear) [Source:HGNC Symbol;Acc:15954]
ENSP00000421922	low density lipoprotein receptor-related protein associated protein 1 [Source:HGNC Symbol;Acc:6701]
ENSP00000363480	discs, large homolog 3 (Drosophila) [Source:HGNC Symbol;Acc:2902]
ENSP00000316779	bridging integrator 1 [Source:HGNC Symbol;Acc:1052]
ENSP00000229771	tubby like protein 1 [Source:HGNC Symbol;Acc:12423]
ENSP00000260402	phospholipase C, beta 2 [Source:HGNC Symbol;Acc:9055]
ENSP00000356409	glutaredoxin 2 [Source:HGNC Symbol;Acc:16065]
ENSP00000225603	chromobox homolog 1 [Source:HGNC Symbol;Acc:1551]
ENSP00000362273	ADP-ribosylhydrolase like 2 [Source:HGNC Symbol;Acc:21304]
ENSP00000273064	RCD1 required for cell differentiation1 homolog (S. pombe) [Source:HGNC Symbol;Acc:10445]
ENSP00000306817	ribokinase [Source:HGNC Symbol;Acc:30325]
ENSP00000351650	nudix (nucleoside diphosphate linked moiety X)-type motif 3 [Source:HGNC Symbol;Acc:8050]
ENSP00000331879	protein arginine methyltransferase 3 [Source:HGNC Symbol;Acc:30163]
ENSP00000355601	egl nine homolog 1 (C. elegans) [Source:HGNC Symbol;Acc:1232]
ENSP00000320821	kinesin family member 1C [Source:HGNC Symbol;Acc:6317]
ENSP00000229268	ubiquitin specific peptidase 5 (isopeptidase T) [Source:HGNC Symbol;Acc:12628]
ENSP00000265986	insulin-degrading enzyme [Source:HGNC Symbol;Acc:5381]
ENSP00000281171	protein tyrosine phosphatase, receptor type, O [Source:HGNC Symbol;Acc:9678]
ENSP00000263262	BCL2-associated X protein [Source:HGNC Symbol;Acc:959]
ENSP00000337448	protein phosphatase 2A activator, regulatory subunit 4 [Source:HGNC Symbol;Acc:9308]
ENSP00000358596	dual specificity phosphatase 5 [Source:HGNC Symbol;Acc:3071]
ENSP00000358417	phosphoglycerate dehydrogenase [Source:HGNC Symbol;Acc:8923]
ENSP00000313571	lectin, galactoside-binding, soluble, 7B [Source:HGNC Symbol;Acc:34447]
ENSP00000362335	SAR1 homolog A (S. cerevisiae) [Source:HGNC Symbol;Acc:10534]
ENSP00000313432	glyoxylate reductase/hydroxypyruvate reductase [Source:HGNC Symbol;Acc:4570]
ENSP00000296522	hydroxyprostaglandin dehydrogenase 15-(NAD) [Source:HGNC Symbol;Acc:5154]
ENSP00000361473	lysine (K)-specific demethylase 4A [Source:HGNC Symbol;Acc:22978]
ENSP00000302239	ubiquitin specific peptidase 8 [Source:HGNC Symbol;Acc:12631]
ENSP00000255390	SCO cytochrome oxidase deficient homolog 1 (yeast) [Source:HGNC Symbol;Acc:10603]
ENSP00000297857	zinc fingers and homeoboxes 1 [Source:HGNC Symbol;Acc:12871]
ENSP00000394922	glycoprotein VI (platelet) [Source:HGNC Symbol;Acc:14388]
ENSP00000219797	K(lysine) acetyltransferase 8 [Source:HGNC Symbol;Acc:17933]
ENSP00000262803	UPF1 regulator of nonsense transcripts homolog (yeast) [Source:HGNC Symbol;Acc:9962]
ENSP00000161559	carcinoembryonic antigen-related cell adhesion molecule 1 (biliary glycoprotein) [Source:HGNC Symbol;Acc:1814]
ENSP00000351446	WD repeat domain 5 [Source:HGNC Symbol;Acc:12757]
ENSP00000217130	zinc finger protein 512B [Source:HGNC Symbol;Acc:29212]
ENSP00000328858	pyrroline-5-carboxylate reductase 1 [Source:HGNC Symbol;Acc:9721]
ENSP00000385622	kinesin heavy chain member 2A [Source:HGNC Symbol;Acc:6318]
ENSP00000346103	glutathione peroxidase 4 (phospholipid hydroperoxidase) [Source:HGNC Symbol;Acc:4556]
ENSP00000309539	dihydropyrimidinase-like 2 [Source:HGNC Symbol;Acc:3014]
ENSP00000260970	peptidylprolyl isomerase G (cyclophilin G) [Source:HGNC Symbol;Acc:14650]
ENSP00000375629	leukocyte immunoglobulin-like receptor, subfamily B (with TM and ITIM domains), member 2 [Source:HGNC Symbol;Acc:6606]
ENSP00000369375	TEK tyrosine kinase, endothelial [Source:HGNC Symbol;Acc:11724]
ENSP00000263092	methyltransferase like 16 [Source:HGNC Symbol;Acc:28484]
ENSP00000356480	ring finger protein 2 [Source:HGNC Symbol;Acc:10061]
ENSP00000365851	BMI1 polycomb ring finger oncogene [Source:HGNC Symbol;Acc:1066]
ENSP00000281537	tight junction protein 1 (zona occludens 1) [Source:HGNC Symbol;Acc:11827]
ENSP00000264072	Fc fragment of IgE, low affinity II, receptor for (CD23) [Source:HGNC Symbol;Acc:3612]
ENSP00000264221	phosphoribosylaminoimidazole carboxylase, phosphoribosylaminoimidazole succinocarboxamide synthetase [Source:HGNC Symbol;Acc:8587]
ENSP00000385361	pre-B lymphocyte 1 [Source:HGNC Symbol;Acc:12709]
ENSP00000418112	protein tyrosine phosphatase, receptor type, G [Source:HGNC Symbol;Acc:9671]
ENSP00000368976	kinesin family member C3 [Source:HGNC Symbol;Acc:6326]
ENSP00000360268	aldehyde dehydrogenase 18 family, member A1 [Source:HGNC Symbol;Acc:9722]
ENSP00000265523	biliverdin reductase A [Source:HGNC Symbol;Acc:1062]
ENSP00000040877	TAR (HIV-1) RNA binding protein 1 [Source:HGNC Symbol;Acc:11568]
ENSP00000291539	phosphodiesterase 9A [Source:HGNC Symbol;Acc:8795]
ENSP00000260187	ubiquitin specific peptidase 2 [Source:HGNC Symbol;Acc:12618]
ENSP00000232978	natural killer-tumor recognition sequence [Source:HGNC Symbol;Acc:7833]
ENSP00000281834	tumor necrosis factor (ligand) superfamily, member 4 [Source:HGNC Symbol;Acc:11934]
ENSP00000368538	tumor necrosis factor receptor superfamily, member 4 [Source:HGNC Symbol;Acc:11918]
ENSP00000216951	glutathione synthetase [Source:HGNC Symbol;Acc:4624]
ENSP00000342007	cytochrome P450, family 1, subfamily A, polypeptide 2 [Source:HGNC Symbol;Acc:2596]
ENSP00000354791	dynactin 1 [Source:HGNC Symbol;Acc:2711]
ENSP00000260599	ketohexokinase (fructokinase) [Source:HGNC Symbol;Acc:6315]
ENSP00000303585	CAP-GLY domain containing linker protein 1 [Source:HGNC Symbol;Acc:10461]
ENSP00000363641	thioredoxin [Source:HGNC Symbol;Acc:12435]
ENSP00000247665	phosphohistidine phosphatase 1 [Source:HGNC Symbol;Acc:30033]
ENSP00000357535	enoyl CoA hydratase, short chain, 1, mitochondrial [Source:HGNC Symbol;Acc:3151]
ENSP00000242576	uracil-DNA glycosylase [Source:HGNC Symbol;Acc:12572]
ENSP00000328551	RAB28, member RAS oncogene family [Source:HGNC Symbol;Acc:9768]
ENSP00000349679	dynein, light chain, roadblock-type 1 [Source:HGNC Symbol;Acc:15468]
ENSP00000264170	kynureninase [Source:HGNC Symbol;Acc:6469]
ENSP00000345179	apolipoprotein D [Source:HGNC Symbol;Acc:612]
ENSP00000295718	protein tyrosine phosphatase, receptor type, N [Source:HGNC Symbol;Acc:9676]
ENSP00000263080	aspartoacylase [Source:HGNC Symbol;Acc:756]
ENSP00000382840	DEAD (Asp-Glu-Ala-Asp) box polypeptide 3, X-linked [Source:HGNC Symbol;Acc:2745]
ENSP00000334808	ubiquitin specific peptidase 16 [Source:HGNC Symbol;Acc:12614]
ENSP00000374529	cyclin K [Source:HGNC Symbol;Acc:1596]
ENSP00000234313	pleckstrin [Source:HGNC Symbol;Acc:9070]
ENSP00000361310	polymerase (DNA directed), eta [Source:HGNC Symbol;Acc:9181]
ENSP00000379500	UEV and lactate/malate dehyrogenase domains [Source:HGNC Symbol;Acc:30866]
ENSP00000263708	protein tyrosine phosphatase, non-receptor type 4 (megakaryocyte) [Source:HGNC Symbol;Acc:9656]
ENSP00000295055	calpain 13 [Source:HGNC Symbol;Acc:16663]
ENSP00000302108	pantothenate kinase 1 [Source:HGNC Symbol;Acc:8598]
ENSP00000239231	pantothenate kinase 3 [Source:HGNC Symbol;Acc:19365]
ENSP00000238112	cleavage and polyadenylation specific factor 3, 73kDa [Source:HGNC Symbol;Acc:2326]
ENSP00000219599	crystallin, mu [Source:HGNC Symbol;Acc:2418]
ENSP00000265395	3-hydroxyisobutyrate dehydrogenase [Source:HGNC Symbol;Acc:4907]
ENSP00000333905	protein phosphatase 2, regulatory subunit B', gamma [Source:HGNC Symbol;Acc:9311]
ENSP00000216075	myo-inositol oxygenase [Source:HGNC Symbol;Acc:14522]
ENSP00000250535	cysteine dioxygenase, type I [Source:HGNC Symbol;Acc:1795]
ENSP00000347451	leucine rich repeat and Ig domain containing 1 [Source:HGNC Symbol;Acc:21205]
ENSP00000266839	methylmalonic aciduria (cobalamin deficiency) cblB type [Source:HGNC Symbol;Acc:19331]
ENSP00000324804	protein phosphatase 2, regulatory subunit A, alpha [Source:HGNC Symbol;Acc:9302]
ENSP00000323670	zinc finger and BTB domain containing 7A [Source:HGNC Symbol;Acc:18078]
ENSP00000357036	SLAM family member 6 [Source:HGNC Symbol;Acc:21392]
ENSP00000261597	NDC80 kinetochore complex component homolog (S. cerevisiae) [Source:HGNC Symbol;Acc:16909]
ENSP00000417980	euchromatic histone-lysine N-methyltransferase 1 [Source:HGNC Symbol;Acc:24650]
ENSP00000356527	regulator of G-protein signaling 8 [Source:HGNC Symbol;Acc:16810]
ENSP00000307218	N-acetyltransferase 1 (arylamine N-acetyltransferase) [Source:HGNC Symbol;Acc:7645]
ENSP00000412237	interleukin 10 [Source:HGNC Symbol;Acc:5962]
ENSP00000357087	dual specificity phosphatase 23 [Source:HGNC Symbol;Acc:21480]
ENSP00000353878	BCL2-antagonist/killer 1 [Source:HGNC Symbol;Acc:949]
ENSP00000221801	fibrillarin [Source:HGNC Symbol;Acc:3599]
ENSP00000295908	protein phosphatase, Mg2+/Mn2+ dependent, 1K [Source:HGNC Symbol;Acc:25415]
ENSP00000330875	Fanconi anemia, complementation group F [Source:HGNC Symbol;Acc:3587]
ENSP00000302232	alkB, alkylation repair homolog 3 (E. coli) [Source:HGNC Symbol;Acc:30141]
ENSP00000344798	ret proto-oncogene [Source:HGNC Symbol;Acc:9967]
ENSP00000264157	cyclin T2 [Source:HGNC Symbol;Acc:1600]
ENSP00000244137	peptidase D [Source:HGNC Symbol;Acc:8840]
ENSP00000350937	testis derived transcript (3 LIM domains) [Source:HGNC Symbol;Acc:14620]
ENSP00000341327	suppressor of cytokine signaling 4 [Source:HGNC Symbol;Acc:19392]
ENSP00000247170	dishevelled associated activator of morphogenesis 1 [Source:HGNC Symbol;Acc:18142]
ENSP00000339479	5'-nucleotidase, cytosolic II [Source:HGNC Symbol;Acc:8022]
ENSP00000352262	myeloid/lymphoid or mixed-lineage leukemia (trithorax homolog, Drosophila) [Source:HGNC Symbol;Acc:7132]
ENSP00000369456	inosine triphosphatase (nucleoside triphosphate pyrophosphatase) [Source:HGNC Symbol;Acc:6176]
ENSP00000358770	STE20-like kinase [Source:HGNC Symbol;Acc:11088]
ENSP00000365604	Rho GTPase activating protein 21 [Source:HGNC Symbol;Acc:23725]
ENSP00000352264	CD2-associated protein [Source:HGNC Symbol;Acc:14258]
ENSP00000387123	aldehyde dehydrogenase 7 family, member A1 [Source:HGNC Symbol;Acc:877]
ENSP00000176763	serine/threonine kinase 10 [Source:HGNC Symbol;Acc:11388]
ENSP00000300291	nudix (nucleoside diphosphate linked moiety X)-type motif 21 [Source:HGNC Symbol;Acc:13870]
ENSP00000238721	tumor protein p53 inducible protein 3 [Source:HGNC Symbol;Acc:19373]
ENSP00000216194	adenylosuccinate lyase [Source:HGNC Symbol;Acc:291]
ENSP00000304257	chloride channel 5 [Source:HGNC Symbol;Acc:2023]
ENSP00000391601	peroxisomal biogenesis factor 5 [Source:HGNC Symbol;Acc:9719]
ENSP00000009105	calcium/calmodulin-dependent protein kinase IG [Source:HGNC Symbol;Acc:14585]
ENSP00000355966	NIMA (never in mitosis gene a)-related kinase 2 [Source:HGNC Symbol;Acc:7745]
ENSP00000378782	quinolinate phosphoribosyltransferase [Source:HGNC Symbol;Acc:9755]
ENSP00000265729	sorcin [Source:HGNC Symbol;Acc:11292]
ENSP00000368124	calcium/calmodulin-dependent protein kinase ID [Source:HGNC Symbol;Acc:19341]
ENSP00000417864	acidic (leucine-rich) nuclear phosphoprotein 32 family, member A [Source:HGNC Symbol;Acc:13233]
ENSP00000242210	5'-nucleotidase, cytosolic III [Source:HGNC Symbol;Acc:17820]
ENSP00000258416	eukaryotic translation initiation factor 4E family member 2 [Source:HGNC Symbol;Acc:3293]
ENSP00000284984	ADAM metallopeptidase with thrombospondin type 1 motif, 1 [Source:HGNC Symbol;Acc:217]
ENSP00000324636	vaccinia related kinase 3 [Source:HGNC Symbol;Acc:18996]
ENSP00000352780	glutamate receptor interacting protein 1 [Source:HGNC Symbol;Acc:18708]
ENSP00000256366	synaptojanin 2 binding protein [Source:HGNC Symbol;Acc:18955]
ENSP00000267085	cysteine sulfinic acid decarboxylase [Source:HGNC Symbol;Acc:18966]
ENSP00000254667	protein tyrosine phosphatase, receptor type, E [Source:HGNC Symbol;Acc:9669]
ENSP00000348307	signal-regulatory protein alpha [Source:HGNC Symbol;Acc:9662]
ENSP00000355361	CD47 molecule [Source:HGNC Symbol;Acc:1682]
ENSP00000371016	signal-regulatory protein beta 1 [Source:HGNC Symbol;Acc:15928]
ENSP00000279477	signal-regulatory protein beta 1 [Source:HGNC Symbol;Acc:15928]
ENSP00000365462	propionyl CoA carboxylase, alpha polypeptide [Source:HGNC Symbol;Acc:8653]
ENSP00000270776	phosphogluconate dehydrogenase [Source:HGNC Symbol;Acc:8891]
ENSP00000371554	superoxide dismutase 3, extracellular [Source:HGNC Symbol;Acc:11181]
ENSP00000362441	alpha thalassemia/mental retardation syndrome X-linked [Source:HGNC Symbol;Acc:886]
ENSP00000303248	relaxin/insulin-like family peptide receptor 1 [Source:HGNC Symbol;Acc:19718]
ENSP00000355865	parkinson protein 2, E3 ubiquitin protein ligase (parkin) [Source:HGNC Symbol;Acc:8607]
ENSP00000320516	EH-domain containing 1 [Source:HGNC Symbol;Acc:3242]
ENSP00000419599	DPH3, KTI11 homolog (S. cerevisiae) [Source:HGNC Symbol;Acc:27717]
ENSP00000321239	ring finger and CHY zinc finger domain containing 1 [Source:HGNC Symbol;Acc:17479]
ENSP00000254250	THAP domain containing, apoptosis associated protein 1 [Source:HGNC Symbol;Acc:20856]
ENSP00000371846	deformed epidermal autoregulatory factor 1 (Drosophila) [Source:HGNC Symbol;Acc:14677]
ENSP00000385057	apolipoprotein B mRNA editing enzyme, catalytic polypeptide-like 3G [Source:HGNC Symbol;Acc:17357]
ENSP00000380024	inhibitor of growth family, member 4 [Source:HGNC Symbol;Acc:19423]
ENSP00000300737	stromal interaction molecule 1 [Source:HGNC Symbol;Acc:11386]
ENSP00000288616	calcium binding protein 1 [Source:HGNC Symbol;Acc:1384]
ENSP00000299421	integrin-linked kinase [Source:HGNC Symbol;Acc:6040]
ENSP00000296504	Sin3A-associated protein, 30kDa [Source:HGNC Symbol;Acc:10532]
ENSP00000382688	lysine (K)-specific demethylase 5A [Source:HGNC Symbol;Acc:9886]
ENSP00000452732	ring finger protein 111 [Source:HGNC Symbol;Acc:17384]
ENSP00000295900	ataxin 7 [Source:HGNC Symbol;Acc:10560]
ENSP00000374035	ataxin 7-like 3 [Source:HGNC Symbol;Acc:25416]
ENSP00000307004	aprataxin and PNKP like factor [Source:HGNC Symbol;Acc:28724]
ENSP00000381045	ubiquitin protein ligase E3A [Source:HGNC Symbol;Acc:12496]
ENSP00000216267	bromodomain containing 1 [Source:HGNC Symbol;Acc:1102]
ENSP00000381797	D4, zinc and double PHD fingers, family 3 [Source:HGNC Symbol;Acc:17427]
ENSP00000355014	praja ring finger 1 [Source:HGNC Symbol;Acc:16648]
ENSP00000357692	S100 calcium binding protein A16 [Source:HGNC Symbol;Acc:20441]
ENSP00000404812	stromal interaction molecule 2 [Source:HGNC Symbol;Acc:19205]
ENSP00000416829	chromosome 6 open reading frame 130 [Source:HGNC Symbol;Acc:21257]
ENSP00000228437	PR domain containing 4 [Source:HGNC Symbol;Acc:9348]
ENSP00000358022	myeloid cell leukemia sequence 1 (BCL2-related) [Source:HGNC Symbol;Acc:6943]
ENSP00000376943	BCL2-like 11 (apoptosis facilitator) [Source:HGNC Symbol;Acc:994]
ENSP00000297439	defensin, beta 1 [Source:HGNC Symbol;Acc:2766]
ENSP00000359976	cystathionase (cystathionine gamma-lyase) [Source:HGNC Symbol;Acc:2501]
ENSP00000390327	interleukin-1 receptor-associated kinase 4 [Source:HGNC Symbol;Acc:17967]
ENSP00000365019	spindlin 1 [Source:HGNC Symbol;Acc:11243]
ENSP00000269033	slingshot homolog 2 (Drosophila) [Source:HGNC Symbol;Acc:30580]
ENSP00000306881	Sec23 homolog A (S. cerevisiae) [Source:HGNC Symbol;Acc:10701]
ENSP00000263341	interleukin 1, beta [Source:HGNC Symbol;Acc:5992]
ENSP00000305918	bromodomain containing 3 [Source:HGNC Symbol;Acc:1104]
ENSP00000358854	TAF5 RNA polymerase II, TATA box binding protein (TBP)-associated factor, 100kDa [Source:HGNC Symbol;Acc:11539]
ENSP00000244669	apolipoprotein B mRNA editing enzyme, catalytic polypeptide-like 2 [Source:HGNC Symbol;Acc:605]
ENSP00000242257	FtsJ homolog 2 (E. coli) [Source:HGNC Symbol;Acc:16352]
ENSP00000253004	argininosuccinate synthase 1 [Source:HGNC Symbol;Acc:758]
ENSP00000201979	RAS (RAD and GEM)-like GTP-binding 1 [Source:HGNC Symbol;Acc:15922]
ENSP00000368066	hydroxyacid oxidase (glycolate oxidase) 1 [Source:HGNC Symbol;Acc:4809]
ENSP00000366156	spermidine synthase [Source:HGNC Symbol;Acc:11296]
ENSP00000363157	tumor necrosis factor (ligand) superfamily, member 15 [Source:HGNC Symbol;Acc:11931]
ENSP00000216410	glucosamine-phosphate N-acetyltransferase 1 [Source:HGNC Symbol;Acc:19980]
ENSP00000355136	sorbin and SH3 domain containing 1 [Source:HGNC Symbol;Acc:14565]
ENSP00000364687	euchromatic histone-lysine N-methyltransferase 2 [Source:HGNC Symbol;Acc:14129]
ENSP00000219313	proteasome (prosome, macropain) 26S subunit, non-ATPase, 7 [Source:HGNC Symbol;Acc:9565]
ENSP00000278407	serpin peptidase inhibitor, clade G (C1 inhibitor), member 1 [Source:HGNC Symbol;Acc:1228]
ENSP00000240922	N(alpha)-acetyltransferase 50, NatE catalytic subunit [Source:HGNC Symbol;Acc:29533]
ENSP00000200676	cholesteryl ester transfer protein, plasma [Source:HGNC Symbol;Acc:1869]
ENSP00000361280	methionine adenosyltransferase I, alpha [Source:HGNC Symbol;Acc:6903]
ENSP00000369739	biphenyl hydrolase-like (serine hydrolase) [Source:HGNC Symbol;Acc:1094]
ENSP00000323856	plectin [Source:HGNC Symbol;Acc:9069]
ENSP00000284719	Obg-like ATPase 1 [Source:HGNC Symbol;Acc:28833]
ENSP00000352400	nucleoporin 214kDa [Source:HGNC Symbol;Acc:8064]
ENSP00000366672	D-tyrosyl-tRNA deacylase 1 homolog (S. cerevisiae) [Source:HGNC Symbol;Acc:16219]
ENSP00000234111	ornithine decarboxylase 1 [Source:HGNC Symbol;Acc:8109]
ENSP00000320006	multiple PDZ domain protein [Source:HGNC Symbol;Acc:7208]
ENSP00000295809	interferon, gamma-inducible protein 16 [Source:HGNC Symbol;Acc:5395]
ENSP00000307519	transmembrane protease, serine 11E [Source:HGNC Symbol;Acc:24465]
ENSP00000340278	parkinson protein 7 [Source:HGNC Symbol;Acc:16369]
ENSP00000263377	bromodomain containing 4 [Source:HGNC Symbol;Acc:13575]
ENSP00000346435	phosphodiesterase 10A [Source:HGNC Symbol;Acc:8772]
ENSP00000309871	Rac GTPase activating protein 1 [Source:HGNC Symbol;Acc:9804]
ENSP00000281708	F-box and WD repeat domain containing 7 [Source:HGNC Symbol;Acc:16712]
ENSP00000383115	collectin sub-family member 12 [Source:HGNC Symbol;Acc:16016]
ENSP00000358716	DEAD (Asp-Glu-Ala-Asp) box polypeptide 20 [Source:HGNC Symbol;Acc:2743]
ENSP00000330219	synapsin III [Source:HGNC Symbol;Acc:11496]
ENSP00000348782	Rho GTPase activating protein 9 [Source:HGNC Symbol;Acc:14130]
ENSP00000354387	chromosome 9 open reading frame 95 [Source:HGNC Symbol;Acc:26057]
ENSP00000264108	histone acetyltransferase 1 [Source:HGNC Symbol;Acc:4821]
ENSP00000354677	glutathione peroxidase 7 [Source:HGNC Symbol;Acc:4559]
ENSP00000237837	fibroblast growth factor 23 [Source:HGNC Symbol;Acc:3680]
ENSP00000303208	proprotein convertase subtilisin/kexin type 9 [Source:HGNC Symbol;Acc:20001]
ENSP00000365630	RAS and EF-hand domain containing [Source:HGNC Symbol;Acc:26464]
ENSP00000370718	acetylserotonin O-methyltransferase-like [Source:HGNC Symbol;Acc:751]
ENSP00000359206	beta-transducin repeat containing [Source:HGNC Symbol;Acc:1144]
ENSP00000252996	TAF4 RNA polymerase II, TATA box binding protein (TBP)-associated factor, 135kDa [Source:HGNC Symbol;Acc:11537]
ENSP00000352833	protein tyrosine phosphatase, non-receptor type 22 (lymphoid) [Source:HGNC Symbol;Acc:9652]
ENSP00000361306	ATG4 autophagy related 4 homolog A (S. cerevisiae) [Source:HGNC Symbol;Acc:16489]
ENSP00000322706	3-hydroxy-3-methylglutaryl-CoA synthase 1 (soluble) [Source:HGNC Symbol;Acc:5007]
ENSP00000348150	homer homolog 3 (Drosophila) [Source:HGNC Symbol;Acc:17514]
ENSP00000312634	PDZ and LIM domain 2 (mystique) [Source:HGNC Symbol;Acc:13992]
ENSP00000341730	ribosomal protein L10 [Source:HGNC Symbol;Acc:10298]
ENSP00000303554	protein tyrosine phosphatase, non-receptor type 9 [Source:HGNC Symbol;Acc:9661]
ENSP00000310935	FK506 binding protein 2, 13kDa [Source:HGNC Symbol;Acc:3718]
ENSP00000230236	hydroxysteroid (17-beta) dehydrogenase 8 [Source:HGNC Symbol;Acc:3554]
ENSP00000266031	hyaluronoglucosaminidase 1 [Source:HGNC Symbol;Acc:5320]
ENSP00000243347	tumor necrosis factor, alpha-induced protein 6 [Source:HGNC Symbol;Acc:11898]
ENSP00000332771	chloride channel Ka [Source:HGNC Symbol;Acc:2026]
ENSP00000320658	tyrosyl-tRNA synthetase 2, mitochondrial [Source:HGNC Symbol;Acc:24249]
ENSP00000314348	DEAD (Asp-Glu-Ala-Asp) box polypeptide 10 [Source:HGNC Symbol;Acc:2735]
ENSP00000373918	glycyl-tRNA synthetase [Source:HGNC Symbol;Acc:4162]
ENSP00000257248	gastric intrinsic factor (vitamin B synthesis) [Source:HGNC Symbol;Acc:4268]
ENSP00000292596	leukotriene C4 synthase [Source:HGNC Symbol;Acc:6719]
ENSP00000293662	GRP1 (general receptor for phosphoinositides 1)-associated scaffold protein [Source:HGNC Symbol;Acc:18707]
ENSP00000216160	TGF-beta activated kinase 1/MAP3K7 binding protein 1 [Source:HGNC Symbol;Acc:18157]
ENSP00000263549	poly (ADP-ribose) polymerase family, member 12 [Source:HGNC Symbol;Acc:21919]
ENSP00000398824	PHD finger protein 21A [Source:HGNC Symbol;Acc:24156]
ENSP00000270172	DNA (cytosine-5-)-methyltransferase 3-like [Source:HGNC Symbol;Acc:2980]
ENSP00000258080	HtrA serine peptidase 2 [Source:HGNC Symbol;Acc:14348]
ENSP00000381282	Selenoprotein S [Source:UniProtKB/Swiss-Prot;Acc:Q9BQE4]
ENSP00000319501	UDP-glucose 6-dehydrogenase [Source:HGNC Symbol;Acc:12525]
ENSP00000358423	Ras-related GTP binding D [Source:HGNC Symbol;Acc:19903]
ENSP00000267615	inositol-tetrakisphosphate 1-kinase [Source:HGNC Symbol;Acc:6177]
ENSP00000369858	arachidonate 5-lipoxygenase-activating protein [Source:HGNC Symbol;Acc:436]
ENSP00000282841	geranylgeranyl diphosphate synthase 1 [Source:HGNC Symbol;Acc:4249]
ENSP00000364885	zinc finger and BTB domain containing 17 [Source:HGNC Symbol;Acc:12936]
ENSP00000302886	proliferation-associated 2G4, 38kDa [Source:HGNC Symbol;Acc:8550]
ENSP00000261835	cytochrome P450, family 46, subfamily A, polypeptide 1 [Source:HGNC Symbol;Acc:2641]
ENSP00000353157	septin 2 [Source:HGNC Symbol;Acc:7729]
ENSP00000381992	septin 7 [Source:HGNC Symbol;Acc:1717]
ENSP00000363041	CDGSH iron sulfur domain 1 [Source:HGNC Symbol;Acc:30880]
ENSP00000369213	DEAD (Asp-Glu-Ala-Asp) box polypeptide 58 [Source:HGNC Symbol;Acc:19102]
ENSP00000253693	calpain 7 [Source:HGNC Symbol;Acc:1484]
ENSP00000336724	TBC1 domain family, member 22A [Source:HGNC Symbol;Acc:1309]
ENSP00000364929	inhibitor of growth family, member 1 [Source:HGNC Symbol;Acc:6062]
ENSP00000263281	gastric inhibitory polypeptide receptor [Source:HGNC Symbol;Acc:4271]
ENSP00000226840	aminoadipate aminotransferase [Source:HGNC Symbol;Acc:17929]
ENSP00000340361	activin A receptor, type IIB [Source:HGNC Symbol;Acc:174]
ENSP00000447378	maltase-glucoamylase (alpha-glucosidase) [Source:HGNC Symbol;Acc:7043]
ENSP00000310771	growth factor receptor-bound protein 7 [Source:HGNC Symbol;Acc:4567]
ENSP00000359506	fragile X mental retardation 1 [Source:HGNC Symbol;Acc:3775]
ENSP00000354458	complement component 8, alpha polypeptide [Source:HGNC Symbol;Acc:1352]
ENSP00000265371	neuropilin 1 [Source:HGNC Symbol;Acc:8004]
ENSP00000264709	DNA (cytosine-5-)-methyltransferase 3 alpha [Source:HGNC Symbol;Acc:2978]
ENSP00000221992	carcinoembryonic antigen-related cell adhesion molecule 5 [Source:HGNC Symbol;Acc:1817]
ENSP00000264668	5-methyltetrahydrofolate-homocysteine methyltransferase reductase [Source:HGNC Symbol;Acc:7473]
ENSP00000268704	spastic paraplegia 7 (pure and complicated autosomal recessive) [Source:HGNC Symbol;Acc:11237]
ENSP00000346599	serine/threonine/tyrosine interacting protein [Source:HGNC Symbol;Acc:11447]
ENSP00000252699	actinin, alpha 4 [Source:HGNC Symbol;Acc:166]
ENSP00000348821	myomesin 1, 185kDa [Source:HGNC Symbol;Acc:7613]
ENSP00000299138	vacuolar protein sorting 35 homolog (S. cerevisiae) [Source:HGNC Symbol;Acc:13487]
ENSP00000262455	endoplasmic reticulum protein 44 [Source:HGNC Symbol;Acc:18311]
ENSP00000296440	plexin B1 [Source:HGNC Symbol;Acc:9103]
ENSP00000385470	tumor necrosis factor (ligand) superfamily, member 18 [Source:HGNC Symbol;Acc:11932]
ENSP00000346997	suppressor of variegation 3-9 homolog 2 (Drosophila) [Source:HGNC Symbol;Acc:17287]
ENSP00000267163	retinoblastoma 1 [Source:HGNC Symbol;Acc:9884]
ENSP00000261205	synaptotagmin I [Source:HGNC Symbol;Acc:11509]
ENSP00000376024	sorting nexin 9 [Source:HGNC Symbol;Acc:14973]
ENSP00000263576	DEAD (Asp-Glu-Ala-Asp) box polypeptide 25 [Source:HGNC Symbol;Acc:18698]
ENSP00000363647	kinesin family member C1 [Source:HGNC Symbol;Acc:6389]
ENSP00000311579	tankyrase, TRF1-interacting ankyrin-related ADP-ribose polymerase [Source:HGNC Symbol;Acc:11941]
ENSP00000280154	programmed cell death 4 (neoplastic transformation inhibitor) [Source:HGNC Symbol;Acc:8763]
ENSP00000262746	peroxiredoxin 1 [Source:HGNC Symbol;Acc:9352]
ENSP00000252785	SCO cytochrome oxidase deficient homolog 2 (yeast) [Source:HGNC Symbol;Acc:10604]
ENSP00000264731	tumor protein p63 [Source:HGNC Symbol;Acc:15979]
ENSP00000261070	COX17 cytochrome c oxidase assembly homolog (S. cerevisiae) [Source:HGNC Symbol;Acc:2264]
ENSP00000253928	FLYWCH-type zinc finger 1 [Source:HGNC Symbol;Acc:25404]
ENSP00000251642	DEXH (Asp-Glu-X-His) box polypeptide 58 [Source:HGNC Symbol;Acc:29517]
ENSP00000263642	interferon induced with helicase C domain 1 [Source:HGNC Symbol;Acc:18873]
ENSP00000340944	protein tyrosine phosphatase, non-receptor type 11 [Source:HGNC Symbol;Acc:9644]
ENSP00000349790	collagen, type IX, alpha 1 [Source:HGNC Symbol;Acc:2217]
ENSP00000323867	protein kinase, AMP-activated, gamma 1 non-catalytic subunit [Source:HGNC Symbol;Acc:9385]
ENSP00000302955	ribonucleotide reductase M2 [Source:HGNC Symbol;Acc:10452]
ENSP00000356399	complement factor H [Source:HGNC Symbol;Acc:4883]
ENSP00000378244	calcium/calmodulin-dependent protein kinase II gamma [Source:HGNC Symbol;Acc:1463]
ENSP00000325395	acyl-CoA dehydrogenase, very long chain [Source:HGNC Symbol;Acc:92]
ENSP00000322716	glyoxylate reductase 1 homolog (Arabidopsis) [Source:HGNC Symbol;Acc:24434]
ENSP00000369038	eukaryotic translation elongation factor 1 epsilon 1 [Source:HGNC Symbol;Acc:3212]
ENSP00000238018	guanine deaminase [Source:HGNC Symbol;Acc:4212]
ENSP00000350009	ubiquitin specific peptidase 33 [Source:HGNC Symbol;Acc:20059]
ENSP00000344034	FCH domain only 2 [Source:HGNC Symbol;Acc:25180]
ENSP00000395449	RecQ protein-like (DNA helicase Q1-like) [Source:HGNC Symbol;Acc:9948]
ENSP00000311609	splA/ryanodine receptor domain and SOCS box containing 4 [Source:HGNC Symbol;Acc:30630]
ENSP00000311713	oxidative-stress responsive 1 [Source:HGNC Symbol;Acc:8508]
ENSP00000355493	adenylosuccinate synthase [Source:HGNC Symbol;Acc:292]
ENSP00000349860	glutamine--fructose-6-phosphate transaminase 1 [Source:HGNC Symbol;Acc:4241]
ENSP00000304408	collagen, type III, alpha 1 [Source:HGNC Symbol;Acc:2201]
ENSP00000317145	glial cell derived neurotrophic factor [Source:HGNC Symbol;Acc:4232]
ENSP00000300632	insulin-like growth factor 2 (somatomedin A) [Source:HGNC Symbol;Acc:5466]
ENSP00000342381	vaccinia related kinase 2 [Source:HGNC Symbol;Acc:12719]
ENSP00000333982	nudE nuclear distribution gene E homolog (A. nidulans)-like 1 [Source:HGNC Symbol;Acc:17620]
ENSP00000273739	slit homolog 2 (Drosophila) [Source:HGNC Symbol;Acc:11086]
ENSP00000233668	docking protein 1, 62kDa (downstream of tyrosine kinase 1) [Source:HGNC Symbol;Acc:2990]
ENSP00000216456	vesicle transport through interaction with t-SNAREs homolog 1B (yeast) [Source:HGNC Symbol;Acc:17793]
ENSP00000388340	clathrin interactor 1 [Source:HGNC Symbol;Acc:23186]
ENSP00000376564	PDZ domain containing 3 [Source:HGNC Symbol;Acc:19891]
ENSP00000326003	pseudouridylate synthase 10 [Source:HGNC Symbol;Acc:26505]
ENSP00000420321	roundabout, axon guidance receptor, homolog 1 (Drosophila) [Source:HGNC Symbol;Acc:10249]
ENSP00000303908	twinfilin, actin-binding protein, homolog 2 (Drosophila) [Source:HGNC Symbol;Acc:9621]
ENSP00000291270	dystrophia myotonica-protein kinase [Source:HGNC Symbol;Acc:2933]
ENSP00000271452	NUF2, NDC80 kinetochore complex component, homolog (S. cerevisiae) [Source:HGNC Symbol;Acc:14621]
ENSP00000296509	MAD2 mitotic arrest deficient-like 1 (yeast) [Source:HGNC Symbol;Acc:6763]
ENSP00000308928	cylindromatosis (turban tumor syndrome) [Source:HGNC Symbol;Acc:2584]
ENSP00000381034	suppressor of cytokine signaling 6 [Source:HGNC Symbol;Acc:16833]
ENSP00000254958	jagged 1 [Source:HGNC Symbol;Acc:6188]
ENSP00000376337	BTB (POZ) domain containing 6 [Source:HGNC Symbol;Acc:19897]
ENSP00000428657	NLR family, apoptosis inhibitory protein [Source:HGNC Symbol;Acc:7634]
ENSP00000358059	reticulon 4 interacting protein 1 [Source:HGNC Symbol;Acc:18647]
ENSP00000346961	STEAP family member 3, metalloreductase [Source:HGNC Symbol;Acc:24592]
ENSP00000361699	CTP synthase [Source:HGNC Symbol;Acc:2519]
ENSP00000234739	B-cell CLL/lymphoma 9 [Source:HGNC Symbol;Acc:1008]
ENSP00000302327	pygopus homolog 1 (Drosophila) [Source:HGNC Symbol;Acc:30256]
ENSP00000356230	kelch-like 12 (Drosophila) [Source:HGNC Symbol;Acc:19360]
ENSP00000264606	histone deacetylase 4 [Source:HGNC Symbol;Acc:14063]
ENSP00000244520	small nuclear ribonucleoprotein polypeptide C [Source:HGNC Symbol;Acc:11157]
ENSP00000221418	enoyl CoA hydratase 1, peroxisomal [Source:HGNC Symbol;Acc:3149]
ENSP00000338191	syntrophin, beta 2 (dystrophin-associated protein A1, 59kDa, basic component 2) [Source:HGNC Symbol;Acc:11169]
ENSP00000317271	multiple coagulation factor deficiency 2 [Source:HGNC Symbol;Acc:18451]
ENSP00000245323	ephrin-B2 [Source:HGNC Symbol;Acc:3227]
ENSP00000325290	germ cell associated 2 (haspin) [Source:HGNC Symbol;Acc:19682]
ENSP00000381932	dual-specificity tyrosine-(Y)-phosphorylation regulated kinase 1A [Source:HGNC Symbol;Acc:3091]
ENSP00000286448	vesicle-associated membrane protein 7 [Source:HGNC Symbol;Acc:11486]
ENSP00000419851	guanine monphosphate synthetase [Source:HGNC Symbol;Acc:4378]
ENSP00000344192	interleukin 17A [Source:HGNC Symbol;Acc:5981]
ENSP00000280357	interleukin 18 (interferon-gamma-inducing factor) [Source:HGNC Symbol;Acc:5986]
ENSP00000339834	small nuclear ribonucleoprotein 48kDa (U11/U12) [Source:HGNC Symbol;Acc:21368]
ENSP00000225525	Tax1 (human T-cell leukemia virus type I) binding protein 3 [Source:HGNC Symbol;Acc:30684]
ENSP00000334008	parvin, alpha [Source:HGNC Symbol;Acc:14652]
ENSP00000219054	acyl-CoA synthetase medium-chain family member 2A [Source:HGNC Symbol;Acc:32017]
ENSP00000216237	l(3)mbt-like 2 (Drosophila) [Source:HGNC Symbol;Acc:18594]
ENSP00000261584	partner and localizer of BRCA2 [Source:HGNC Symbol;Acc:26144]
ENSP00000397239	lysine (K)-specific demethylase 4D-like [Source:HGNC Symbol;Acc:37098]
ENSP00000322938	scribbled homolog (Drosophila) [Source:HGNC Symbol;Acc:30377]
ENSP00000349576	dCMP deaminase [Source:HGNC Symbol;Acc:2710]
ENSP00000302441	N-acetylneuraminic acid phosphatase [Source:HGNC Symbol;Acc:16140]
ENSP00000282356	calcium/calmodulin-dependent protein kinase IV [Source:HGNC Symbol;Acc:1464]
ENSP00000419395	cerebral dopamine neurotrophic factor [Source:HGNC Symbol;Acc:24913]
ENSP00000385727	microtubule associated serine/threonine kinase family member 4 [Source:HGNC Symbol;Acc:19037]
ENSP00000262013	sperm associated antigen 9 [Source:HGNC Symbol;Acc:14524]
ENSP00000350191	aldehyde dehydrogenase 5 family, member A1 [Source:HGNC Symbol;Acc:408]
ENSP00000227507	cyclin D1 [Source:HGNC Symbol;Acc:1582]
ENSP00000252506	growth arrest and DNA-damage-inducible, gamma [Source:HGNC Symbol;Acc:4097]
ENSP00000264990	acyl-CoA dehydrogenase family, member 11 [Source:HGNC Symbol;Acc:30211]
ENSP00000265164	caspase 6, apoptosis-related cysteine peptidase [Source:HGNC Symbol;Acc:1507]
ENSP00000318852	3'(2'), 5'-bisphosphate nucleotidase 1 [Source:HGNC Symbol;Acc:1096]
ENSP00000365081	apolipoprotein M [Source:HGNC Symbol;Acc:13916]
ENSP00000266991	desert hedgehog [Source:HGNC Symbol;Acc:2865]
ENSP00000296575	hedgehog interacting protein [Source:HGNC Symbol;Acc:14866]
ENSP00000300738	ribonucleotide reductase M1 [Source:HGNC Symbol;Acc:10451]
ENSP00000366154	acyl-CoA binding domain containing 4 [Source:HGNC Symbol;Acc:23337]
ENSP00000264426	glutamate receptor, ionotropic, AMPA 2 [Source:HGNC Symbol;Acc:4572]
ENSP00000219596	Mediterranean fever [Source:HGNC Symbol;Acc:6998]
ENSP00000348459	aminocarboxymuconate semialdehyde decarboxylase [Source:HGNC Symbol;Acc:19288]
ENSP00000288087	magnesium-dependent phosphatase 1 [Source:HGNC Symbol;Acc:28781]
ENSP00000349883	dedicator of cytokinesis 9 [Source:HGNC Symbol;Acc:14132]
ENSP00000215368	ephrin-A2 [Source:HGNC Symbol;Acc:3222]
ENSP00000265023	kininogen 1 [Source:HGNC Symbol;Acc:6383]
ENSP00000265318	obscurin-like 1 [Source:HGNC Symbol;Acc:29092]
ENSP00000356355	NIMA (never in mitosis gene a)-related kinase 7 [Source:HGNC Symbol;Acc:13386]
ENSP00000275857	neuroligin 4, X-linked [Source:HGNC Symbol;Acc:14287]
ENSP00000342924	microcephalin 1 [Source:HGNC Symbol;Acc:6954]
ENSP00000324856	serine/threonine kinase 11 [Source:HGNC Symbol;Acc:11389]
ENSP00000328570	glutaredoxin 5 [Source:HGNC Symbol;Acc:20134]
ENSP00000287598	budding uninhibited by benzimidazoles 1 homolog beta (yeast) [Source:HGNC Symbol;Acc:1149]
ENSP00000360687	prostaglandin D2 synthase 21kDa (brain) [Source:HGNC Symbol;Acc:9592]
ENSP00000319473	PHD finger protein 8 [Source:HGNC Symbol;Acc:20672]
ENSP00000281317	methylmalonic aciduria (cobalamin deficiency) cblA type [Source:HGNC Symbol;Acc:18871]
ENSP00000286332	TGF-beta activated kinase 1/MAP3K7 binding protein 2 [Source:HGNC Symbol;Acc:17075]
ENSP00000264424	guanylate cyclase 1, soluble, beta 3 [Source:HGNC Symbol;Acc:4687]
ENSP00000362413	phosphoglycerate kinase 1 [Source:HGNC Symbol;Acc:8896]
ENSP00000409016	transforming growth factor beta regulator 1 [Source:HGNC Symbol;Acc:29551]
ENSP00000313007	poly(A) binding protein, cytoplasmic 1 [Source:HGNC Symbol;Acc:8554]
ENSP00000280193	vascular endothelial growth factor C [Source:HGNC Symbol;Acc:12682]
ENSP00000362014	dynamin 1 [Source:HGNC Symbol;Acc:2972]
ENSP00000255681	MACRO domain containing 1 [Source:HGNC Symbol;Acc:29598]
ENSP00000357835	phospholysine phosphohistidine inorganic pyrophosphate phosphatase [Source:HGNC Symbol;Acc:30042]
ENSP00000274643	myosin light chain kinase family, member 4 [Source:HGNC Symbol;Acc:27972]
ENSP00000309913	T-box 5 [Source:HGNC Symbol;Acc:11604]
ENSP00000252593	bone marrow stromal cell antigen 2 [Source:HGNC Symbol;Acc:1119]
ENSP00000399511	TRAF2 and NCK interacting kinase [Source:HGNC Symbol;Acc:30765]
ENSP00000349863	SRSF protein kinase 2 [Source:HGNC Symbol;Acc:11306]
ENSP00000281701	nuclear VCP-like [Source:HGNC Symbol;Acc:8070]
ENSP00000230510	TTK protein kinase [Source:HGNC Symbol;Acc:12401]
ENSP00000369855	ankyrin repeat and SOCS box containing 9 [Source:HGNC Symbol;Acc:17184]
ENSP00000373700	anaplastic lymphoma receptor tyrosine kinase [Source:HGNC Symbol;Acc:427]
ENSP00000345530	neural precursor cell expressed, developmentally down-regulated 4 [Source:HGNC Symbol;Acc:7727]
ENSP00000320180	growth hormone releasing hormone receptor [Source:HGNC Symbol;Acc:4266]
ENSP00000370710	lysine (K)-specific demethylase 4C [Source:HGNC Symbol;Acc:17071]
ENSP00000328251	MYC induced nuclear antigen [Source:HGNC Symbol;Acc:19441]
ENSP00000300146	protein associated with topoisomerase II homolog 1 (yeast) [Source:HGNC Symbol;Acc:26721]
ENSP00000272317	ribosomal protein S27a [Source:HGNC Symbol;Acc:10417]
ENSP00000274813	methylmalonyl CoA mutase [Source:HGNC Symbol;Acc:7526]
ENSP00000325748	serine/threonine kinase 25 [Source:HGNC Symbol;Acc:11404]
ENSP00000276692	TatD DNase domain containing 1 [Source:HGNC Symbol;Acc:24220]
ENSP00000257818	LIM domain only 2 (rhombotin-like 1) [Source:HGNC Symbol;Acc:6642]
ENSP00000298684	NDRG family member 2 [Source:HGNC Symbol;Acc:14460]
ENSP00000260810	topoisomerase (DNA) II binding protein 1 [Source:HGNC Symbol;Acc:17008]
ENSP00000004980	SUMO1/sentrin specific peptidase 1 [Source:HGNC Symbol;Acc:17927]
ENSP00000296545	interleukin 15 [Source:HGNC Symbol;Acc:5977]
ENSP00000240343	dynein, light chain, LC8-type 2 [Source:HGNC Symbol;Acc:24596]
ENSP00000005756	uridine phosphorylase 2 [Source:HGNC Symbol;Acc:23061]
ENSP00000361331	ERI1 exoribonuclease family member 3 [Source:HGNC Symbol;Acc:17276]
ENSP00000352911	nudix (nucleoside diphosphate linked moiety X)-type motif 16 [Source:HGNC Symbol;Acc:26442]
ENSP00000313833	lipocalin 15 [Source:HGNC Symbol;Acc:33777]
ENSP00000360777	inositol polyphosphate-5-phosphatase, 72 kDa [Source:HGNC Symbol;Acc:21474]
ENSP00000223293	GTPase, IMAP family member 2 [Source:HGNC Symbol;Acc:21789]
ENSP00000362592	retinoblastoma binding protein 4 [Source:HGNC Symbol;Acc:9887]
ENSP00000334564	polymerase (RNA) III (DNA directed) polypeptide C (62kD) [Source:HGNC Symbol;Acc:30076]
ENSP00000258821	tetratricopeptide repeat domain 5 [Source:HGNC Symbol;Acc:19274]
ENSP00000253796	receptor (G protein-coupled) activity modifying protein 2 [Source:HGNC Symbol;Acc:9844]
ENSP00000254846	lysine (K)-specific demethylase 6B [Source:HGNC Symbol;Acc:29012]
ENSP00000356595	v-abl Abelson murine leukemia viral oncogene homolog 2 [Source:HGNC Symbol;Acc:77]
ENSP00000355940	TatD DNase domain containing 3 [Source:HGNC Symbol;Acc:27010]
ENSP00000325690	coactivator-associated arginine methyltransferase 1 [Source:HGNC Symbol;Acc:23393]
ENSP00000264926	RAD18 homolog (S. cerevisiae) [Source:HGNC Symbol;Acc:18278]
ENSP00000339952	kinase suppressor of ras 2 [Source:HGNC Symbol;Acc:18610]
ENSP00000265560	ubiquitin specific peptidase 4 (proto-oncogene) [Source:HGNC Symbol;Acc:12627]
ENSP00000265748	anillin, actin binding protein [Source:HGNC Symbol;Acc:14082]
ENSP00000329968	phosphorylase kinase, gamma 2 (testis) [Source:HGNC Symbol;Acc:8931]
ENSP00000341483	RAN binding protein 3 [Source:HGNC Symbol;Acc:9850]
ENSP00000406304	endoplasmic reticulum aminopeptidase 1 [Source:HGNC Symbol;Acc:18173]
ENSP00000349932	protein tyrosine phosphatase, receptor type, S [Source:HGNC Symbol;Acc:9681]
ENSP00000336630	adenosine A2a receptor [Source:HGNC Symbol;Acc:263]
ENSP00000325425	methionine adenosyltransferase II, beta [Source:HGNC Symbol;Acc:6905]
ENSP00000371221	myotubularin related protein 6 [Source:HGNC Symbol;Acc:7453]
ENSP00000349298	myosin regulatory light chain interacting protein [Source:HGNC Symbol;Acc:21155]
ENSP00000325594	RUN and FYVE domain containing 1 [Source:HGNC Symbol;Acc:19760]
ENSP00000330460	DEAD (Asp-Glu-Ala-Asp) box polypeptide 59 [Source:HGNC Symbol;Acc:25360]
ENSP00000225410	zinc finger, HIT-type containing 3 [Source:HGNC Symbol;Acc:12309]
ENSP00000319255	cysteine and histidine-rich domain (CHORD) containing 1 [Source:HGNC Symbol;Acc:14525]
ENSP00000317872	retinoblastoma binding protein 6 [Source:HGNC Symbol;Acc:9889]
ENSP00000365924	tripartite motif containing 31 [Source:HGNC Symbol;Acc:16289]
ENSP00000262189	myeloid/lymphoid or mixed-lineage leukemia 3 [Source:HGNC Symbol;Acc:13726]
ENSP00000432786	lysine (K)-specific demethylase 2A [Source:HGNC Symbol;Acc:13606]
ENSP00000287437	non-SMC element 2, MMS21 homolog (S. cerevisiae) [Source:HGNC Symbol;Acc:26513]
ENSP00000368305	glycerophosphocholine phosphodiesterase GDE1 homolog (S. cerevisiae) [Source:HGNC Symbol;Acc:26957]
ENSP00000347836	ubiquitin-conjugating enzyme E2H [Source:HGNC Symbol;Acc:12484]
ENSP00000363089	toll-like receptor 4 [Source:HGNC Symbol;Acc:11850]
ENSP00000356982	ubiquitin-fold modifier conjugating enzyme 1 [Source:HGNC Symbol;Acc:26941]
ENSP00000260010	toll-like receptor 2 [Source:HGNC Symbol;Acc:11848]
ENSP00000354932	toll-like receptor 1 [Source:HGNC Symbol;Acc:11847]
ENSP00000298910	leucine-rich repeat kinase 2 [Source:HGNC Symbol;Acc:18618]
ENSP00000254605	ribosomal RNA processing 8, methyltransferase, homolog (yeast) [Source:HGNC Symbol;Acc:29030]
ENSP00000264933	programmed cell death 6 [Source:HGNC Symbol;Acc:8765]
ENSP00000307387	programmed cell death 6 interacting protein [Source:HGNC Symbol;Acc:8766]
ENSP00000360992	STAM binding protein-like 1 [Source:HGNC Symbol;Acc:24105]
ENSP00000309297	spondin 1, extracellular matrix protein [Source:HGNC Symbol;Acc:11252]
ENSP00000312741	calcium/calmodulin-dependent protein kinase kinase 2, beta [Source:HGNC Symbol;Acc:1470]
ENSP00000233638	T-cell leukemia homeobox 2 [Source:HGNC Symbol;Acc:5057]
ENSP00000367851	cytochrome b-245, beta polypeptide [Source:HGNC Symbol;Acc:2578]
ENSP00000311360	RAD9 homolog A (S. pombe) [Source:HGNC Symbol;Acc:9827]
ENSP00000242607	hydrogen voltage-gated channel 1 [Source:HGNC Symbol;Acc:28240]
ENSP00000251047	lectin, mannose-binding, 1 [Source:HGNC Symbol;Acc:6631]
ENSP00000225577	ribosomal protein S6 kinase, 70kDa, polypeptide 1 [Source:HGNC Symbol;Acc:10436]
ENSP00000354511	catechol-O-methyltransferase [Source:HGNC Symbol;Acc:2228]
ENSP00000356425	ubiquitin carboxyl-terminal hydrolase L5 [Source:HGNC Symbol;Acc:19678]
ENSP00000263246	protein kinase C and casein kinase substrate in neurons 2 [Source:HGNC Symbol;Acc:8571]
ENSP00000379042	ERO1-like (S. cerevisiae) [Source:HGNC Symbol;Acc:13280]
ENSP00000318165	osteosarcoma amplified 9, endoplasmic reticulum lectin [Source:HGNC Symbol;Acc:16994]
ENSP00000385892	pleckstrin homology domain containing, family B (evectins) member 2 [Source:HGNC Symbol;Acc:19236]
ENSP00000376506	programmed cell death 10 [Source:HGNC Symbol;Acc:8761]
ENSP00000346627	tRNA-yW synthesizing protein 5 [Source:HGNC Symbol;Acc:26754]
ENSP00000262445	mitogen-activated protein kinase kinase 4 [Source:HGNC Symbol;Acc:6844]
ENSP00000264025	poliovirus receptor-related 1 (herpesvirus entry mediator C) [Source:HGNC Symbol;Acc:9706]
ENSP00000365435	tumor necrosis factor receptor superfamily, member 1B [Source:HGNC Symbol;Acc:11917]
ENSP00000383563	zymogen granule protein 16 homolog (rat) [Source:HGNC Symbol;Acc:30961]
ENSP00000394936	orosomucoid 2 [Source:HGNC Symbol;Acc:8499]
ENSP00000371715	zymogen granule protein 16 homolog B (rat) [Source:HGNC Symbol;Acc:30456]
ENSP00000360290	protein kinase, AMP-activated, alpha 2 catalytic subunit [Source:HGNC Symbol;Acc:9377]
ENSP00000341184	neurexin 1 [Source:HGNC Symbol;Acc:8008]
ENSP00000166139	follistatin-like 3 (secreted glycoprotein) [Source:HGNC Symbol;Acc:3973]
ENSP00000333769	basigin (Ok blood group) [Source:HGNC Symbol;Acc:1116]
ENSP00000364864	kinesin family member 3B [Source:HGNC Symbol;Acc:6320]
ENSP00000263925	ligand of numb-protein X 1 [Source:HGNC Symbol;Acc:6657]
ENSP00000303246	acyl-CoA thioesterase 12 [Source:HGNC Symbol;Acc:24436]
ENSP00000238875	lectin, galactoside-binding-like [Source:HGNC Symbol;Acc:25012]
ENSP00000295065	mediator of cell motility 1 [Source:HGNC Symbol;Acc:14014]
ENSP00000427888	heparan sulfate (glucosamine) 3-O-sulfotransferase 5 [Source:HGNC Symbol;Acc:19419]
ENSP00000346762	staphylococcal nuclease and tudor domain containing 1 [Source:HGNC Symbol;Acc:30646]
ENSP00000350698	DEAD (Asp-Glu-Ala-Asp) box polypeptide 47 [Source:HGNC Symbol;Acc:18682]
ENSP00000160827	kinesin family member 22 [Source:HGNC Symbol;Acc:6391]
ENSP00000377527	pyruvate carboxylase [Source:HGNC Symbol;Acc:8636]
ENSP00000262173	RNA (guanine-7-) methyltransferase [Source:HGNC Symbol;Acc:10075]
ENSP00000288014	thiamine triphosphatase [Source:HGNC Symbol;Acc:18987]
ENSP00000327801	prolyl 4-hydroxylase, beta polypeptide [Source:HGNC Symbol;Acc:8548]
ENSP00000302269	vav 1 guanine nucleotide exchange factor [Source:HGNC Symbol;Acc:12657]
ENSP00000303043	lysyl-tRNA synthetase [Source:HGNC Symbol;Acc:6215]
ENSP00000331504	feline sarcoma oncogene [Source:HGNC Symbol;Acc:3657]
ENSP00000417214	poly (ADP-ribose) polymerase family, member 15 [Source:HGNC Symbol;Acc:26876]
ENSP00000221980	intercellular adhesion molecule 5, telencephalin [Source:HGNC Symbol;Acc:5348]
ENSP00000373354	SET domain and mariner transposase fusion gene [Source:HGNC Symbol;Acc:10762]
ENSP00000261868	eukaryotic translation initiation factor 3, subunit J [Source:HGNC Symbol;Acc:3270]
ENSP00000170630	interleukin 4 receptor [Source:HGNC Symbol;Acc:6015]
ENSP00000304915	interleukin 13 [Source:HGNC Symbol;Acc:5973]
ENSP00000352706	3-hydroxyisobutyryl-CoA hydrolase [Source:HGNC Symbol;Acc:4908]
ENSP00000401371	TIA1 cytotoxic granule-associated RNA binding protein [Source:HGNC Symbol;Acc:11802]
ENSP00000216027	HscB iron-sulfur cluster co-chaperone homolog (E. coli) [Source:HGNC Symbol;Acc:28913]
ENSP00000324821	chitinase domain containing 1 [Source:HGNC Symbol;Acc:28474]
ENSP00000321656	cell division cycle 25 homolog C (S. pombe) [Source:HGNC Symbol;Acc:1727]
ENSP00000386378	CD207 molecule, langerin [Source:HGNC Symbol;Acc:17935]
ENSP00000381740	poly (ADP-ribose) polymerase family, member 3 [Source:HGNC Symbol;Acc:273]
ENSP00000220062	RAS-like, family 12 [Source:HGNC Symbol;Acc:30289]
ENSP00000324820	Rho GTPase activating protein 35 [Source:HGNC Symbol;Acc:4591]
ENSP00000334061	histone deacetylase 6 [Source:HGNC Symbol;Acc:14064]
ENSP00000385746	spermine synthase [Source:HGNC Symbol;Acc:11123]
ENSP00000287387	WDYHV motif containing 1 [Source:HGNC Symbol;Acc:25490]
ENSP00000267396	RAS (RAD and GEM)-like GTP binding 2 [Source:HGNC Symbol;Acc:20248]
ENSP00000005340	dishevelled, dsh homolog 2 (Drosophila) [Source:HGNC Symbol;Acc:3086]
ENSP00000236147	selectin L [Source:HGNC Symbol;Acc:10720]
ENSP00000357452	phosphomevalonate kinase [Source:HGNC Symbol;Acc:9141]
ENSP00000364211	advanced glycosylation end product-specific receptor [Source:HGNC Symbol;Acc:320]
ENSP00000314441	methyltransferase like 1 [Source:HGNC Symbol;Acc:7030]
ENSP00000274680	phenylalanyl-tRNA synthetase 2, mitochondrial [Source:HGNC Symbol;Acc:21062]
ENSP00000270861	polo-like kinase 4 [Source:HGNC Symbol;Acc:11397]
ENSP00000336702	eukaryotic translation initiation factor 5A [Source:HGNC Symbol;Acc:3300]
ENSP00000310006	nuclear receptor subfamily 1, group D, member 2 [Source:HGNC Symbol;Acc:7963]
ENSP00000275428	gamma-glutamylcyclotransferase [Source:HGNC Symbol;Acc:21705]
ENSP00000387911	poly(A)-specific ribonuclease [Source:HGNC Symbol;Acc:8609]
ENSP00000358694	X-prolyl aminopeptidase (aminopeptidase P) 1, soluble [Source:HGNC Symbol;Acc:12822]
ENSP00000223642	complement component 5 [Source:HGNC Symbol;Acc:1331]
ENSP00000358062	absent in melanoma 1 [Source:HGNC Symbol;Acc:356]
ENSP00000317379	glutaminase [Source:HGNC Symbol;Acc:4331]
ENSP00000290902	spondin 2, extracellular matrix protein [Source:HGNC Symbol;Acc:11253]
ENSP00000251535	arachidonate 12-lipoxygenase [Source:HGNC Symbol;Acc:429]
ENSP00000302150	prolactin [Source:HGNC Symbol;Acc:9445]
ENSP00000301012	mevalonate (diphospho) decarboxylase [Source:HGNC Symbol;Acc:7529]
ENSP00000274793	phospholipase A2, group VII (platelet-activating factor acetylhydrolase, plasma) [Source:HGNC Symbol;Acc:9040]
ENSP00000271450	Fc fragment of IgG, low affinity IIa, receptor (CD32) [Source:HGNC Symbol;Acc:3616]
ENSP00000228534	interleukin 23, alpha subunit p19 [Source:HGNC Symbol;Acc:15488]
ENSP00000349356	fidgetin-like 1 [Source:HGNC Symbol;Acc:13286]
ENSP00000356146	SR-related CTD-associated factor 8 [Source:HGNC Symbol;Acc:20959]
ENSP00000287394	ATPase family, AAA domain containing 2 [Source:HGNC Symbol;Acc:30123]
ENSP00000301645	cytochrome P450, family 7, subfamily A, polypeptide 1 [Source:HGNC Symbol;Acc:2651]
ENSP00000358106	prolyl endopeptidase [Source:HGNC Symbol;Acc:9358]
ENSP00000319730	protease, serine, 8 [Source:HGNC Symbol;Acc:9491]
ENSP00000270800	interleukin 22 receptor, alpha 1 [Source:HGNC Symbol;Acc:13700]
ENSP00000237283	adenosine deaminase, tRNA-specific 2 [Source:HGNC Symbol;Acc:21172]
ENSP00000263851	interleukin 7 [Source:HGNC Symbol;Acc:6023]
ENSP00000306157	interleukin 7 receptor [Source:HGNC Symbol;Acc:6024]
ENSP00000268854	DEAD (Asp-Glu-Ala-Asp) box polypeptide 52 [Source:HGNC Symbol;Acc:20038]
ENSP00000351682	carnosine dipeptidase 1 (metallopeptidase M20 family) [Source:HGNC Symbol;Acc:20675]
ENSP00000234040	PAS domain containing serine/threonine kinase [Source:HGNC Symbol;Acc:17270]
ENSP00000196371	3-oxoacid CoA transferase 1 [Source:HGNC Symbol;Acc:8527]
ENSP00000320866	calreticulin [Source:HGNC Symbol;Acc:1455]
ENSP00000370649	mitogen-activated protein kinase kinase kinase 9 [Source:HGNC Symbol;Acc:6861]
ENSP00000359306	ADP-ribosylation factor GTPase activating protein 1 [Source:HGNC Symbol;Acc:15852]
ENSP00000342385	prostaglandin E synthase [Source:HGNC Symbol;Acc:9599]
ENSP00000348234	tyrosine aminotransferase [Source:HGNC Symbol;Acc:11573]
ENSP00000355518	fumarate hydratase [Source:HGNC Symbol;Acc:3700]
ENSP00000263409	leukemia inhibitory factor receptor alpha [Source:HGNC Symbol;Acc:6597]
ENSP00000353741	eukaryotic translation termination factor 1 [Source:HGNC Symbol;Acc:3477]
ENSP00000222125	calcyphosine [Source:HGNC Symbol;Acc:1487]
ENSP00000233714	LanC lantibiotic synthetase component C-like 1 (bacterial) [Source:HGNC Symbol;Acc:6508]
ENSP00000365773	phosphoserine aminotransferase 1 [Source:HGNC Symbol;Acc:19129]
ENSP00000302530	budding uninhibited by benzimidazoles 1 homolog (yeast) [Source:HGNC Symbol;Acc:1148]
ENSP00000304350	PRP8 pre-mRNA processing factor 8 homolog (S. cerevisiae) [Source:HGNC Symbol;Acc:17340]
ENSP00000290551	BTG family, member 2 [Source:HGNC Symbol;Acc:1131]
ENSP00000355090	Rho GTPase activating protein 11A [Source:HGNC Symbol;Acc:15783]
ENSP00000313624	SUMO1/sentrin specific peptidase 7 [Source:HGNC Symbol;Acc:30402]
ENSP00000351777	valosin containing protein [Source:HGNC Symbol;Acc:12666]
ENSP00000380460	phospholipase A2-activating protein [Source:HGNC Symbol;Acc:9043]
ENSP00000263256	PPPDE peptidase domain containing 2 [Source:HGNC Symbol;Acc:24577]
ENSP00000382492	Ras association and DIL domains [Source:HGNC Symbol;Acc:22226]
ENSP00000311453	phosphodiesterase 8A [Source:HGNC Symbol;Acc:8793]
ENSP00000278715	hydroxymethylbilane synthase [Source:HGNC Symbol;Acc:4982]
ENSP00000228958	eukaryotic translation initiation factor 2B, subunit 1 alpha, 26kDa [Source:HGNC Symbol;Acc:3257]
ENSP00000305714	bone morphogenetic protein 1 [Source:HGNC Symbol;Acc:1067]
ENSP00000314837	kinesin light chain 2 [Source:HGNC Symbol;Acc:20716]
ENSP00000299427	tripeptidyl peptidase I [Source:HGNC Symbol;Acc:2073]
ENSP00000280551	SEC24 family, member D (S. cerevisiae) [Source:HGNC Symbol;Acc:10706]
ENSP00000267460	pellino homolog 2 (Drosophila) [Source:HGNC Symbol;Acc:8828]
ENSP00000260129	trimethylguanosine synthase 1 [Source:HGNC Symbol;Acc:17843]
ENSP00000265175	SEC24 family, member B (S. cerevisiae) [Source:HGNC Symbol;Acc:10704]
ENSP00000276571	corticotropin releasing hormone [Source:HGNC Symbol;Acc:2355]
ENSP00000439245	phosphate cytidylyltransferase 2, ethanolamine [Source:HGNC Symbol;Acc:8756]
ENSP00000312286	phospholipase A2, group IB (pancreas) [Source:HGNC Symbol;Acc:9030]
ENSP00000351997	mitogen-activated protein kinase kinase 6 [Source:HGNC Symbol;Acc:6846]
ENSP00000347134	neuroepithelial cell transforming 1 [Source:HGNC Symbol;Acc:14592]
ENSP00000340770	glucosamine (UDP-N-acetyl)-2-epimerase/N-acetylmannosamine kinase [Source:HGNC Symbol;Acc:23657]
ENSP00000341657	thymocyte nuclear protein 1 [Source:HGNC Symbol;Acc:29560]
ENSP00000345739	DNA (cytosine-5-)-methyltransferase 1 [Source:HGNC Symbol;Acc:2976]
ENSP00000260433	cytochrome P450, family 19, subfamily A, polypeptide 1 [Source:HGNC Symbol;Acc:2594]
ENSP00000291009	prolactin-induced protein [Source:HGNC Symbol;Acc:8993]
ENSP00000334868	zinc finger, DHHC-type containing 17 [Source:HGNC Symbol;Acc:18412]
ENSP00000295645	phosducin-like 2 [Source:HGNC Symbol;Acc:29524]
ENSP00000347979	Fas (TNF receptor superfamily, member 6) [Source:HGNC Symbol;Acc:11920]
ENSP00000301838	Fas (TNFRSF6)-associated via death domain [Source:HGNC Symbol;Acc:3573]
ENSP00000252891	numb homolog (Drosophila)-like [Source:HGNC Symbol;Acc:8061]
ENSP00000263734	endothelial PAS domain protein 1 [Source:HGNC Symbol;Acc:3374]
ENSP00000261994	serpin peptidase inhibitor, clade A (alpha-1 antiproteinase, antitrypsin), member 10 [Source:HGNC Symbol;Acc:15996]
ENSP00000364697	protein Z, vitamin K-dependent plasma glycoprotein [Source:HGNC Symbol;Acc:9460]
ENSP00000298248	crystallin, lambda 1 [Source:HGNC Symbol;Acc:18246]
ENSP00000357906	tumor necrosis factor, alpha-induced protein 8-like 2 [Source:HGNC Symbol;Acc:26277]
ENSP00000256637	sortilin 1 [Source:HGNC Symbol;Acc:11186]
ENSP00000300289	protein disulfide isomerase family A, member 3 [Source:HGNC Symbol;Acc:4606]
ENSP00000363700	TAP binding protein (tapasin) [Source:HGNC Symbol;Acc:11566]
ENSP00000268182	IQ motif containing GTPase activating protein 1 [Source:HGNC Symbol;Acc:6110]
ENSP00000222271	cartilage oligomeric matrix protein [Source:HGNC Symbol;Acc:2227]
ENSP00000367992	esterase D [Source:HGNC Symbol;Acc:3465]
ENSP00000367893	selenophosphate synthetase 1 [Source:HGNC Symbol;Acc:19685]
ENSP00000225792	DEAD (Asp-Glu-Ala-Asp) box polypeptide 5 [Source:HGNC Symbol;Acc:2746]
ENSP00000366662	carbonic anhydrase VI [Source:HGNC Symbol;Acc:1380]
ENSP00000265846	ArfGAP with dual PH domains 1 [Source:HGNC Symbol;Acc:16486]
ENSP00000341044	acetyl-CoA carboxylase beta [Source:HGNC Symbol;Acc:85]
ENSP00000266551	killer cell lectin-like receptor subfamily G, member 1 [Source:HGNC Symbol;Acc:6380]
ENSP00000420588	transcription factor A, mitochondrial [Source:HGNC Symbol;Acc:11741]
ENSP00000295777	serpin peptidase inhibitor, clade I (neuroserpin), member 1 [Source:HGNC Symbol;Acc:8943]
ENSP00000365049	acyl-CoA binding domain containing 5 [Source:HGNC Symbol;Acc:23338]
ENSP00000418287	cytosolic iron-sulfur protein assembly 1 [Source:HGNC Symbol;Acc:14280]
ENSP00000233575	sorting nexin 17 [Source:HGNC Symbol;Acc:14979]
ENSP00000368076	increased sodium tolerance 1 homolog (yeast) [Source:HGNC Symbol;Acc:28977]
ENSP00000353701	dipeptidyl-peptidase 3 [Source:HGNC Symbol;Acc:3008]
ENSP00000306070	nudix (nucleoside diphosphate linked moiety X)-type motif 6 [Source:HGNC Symbol;Acc:8053]
ENSP00000308546	methylphosphate capping enzyme [Source:HGNC Symbol;Acc:20247]
ENSP00000296302	polybromo 1 [Source:HGNC Symbol;Acc:30064]
ENSP00000376534	bromodomain adjacent to zinc finger domain, 2B [Source:HGNC Symbol;Acc:963]
ENSP00000363702	bone morphogenetic protein receptor, type II (serine/threonine kinase) [Source:HGNC Symbol;Acc:1078]
ENSP00000295066	dpy-30 homolog (C. elegans) [Source:HGNC Symbol;Acc:24590]
ENSP00000253303	regucalcin (senescence marker protein-30) [Source:HGNC Symbol;Acc:9989]
ENSP00000265727	ADAM metallopeptidase domain 22 [Source:HGNC Symbol;Acc:201]
ENSP00000288022	peptide deformylase (mitochondrial) [Source:HGNC Symbol;Acc:30012]
ENSP00000292431	nucleus accumbens associated 1, BEN and BTB (POZ) domain containing [Source:HGNC Symbol;Acc:20967]
ENSP00000333640	eyes absent homolog 2 (Drosophila) [Source:HGNC Symbol;Acc:3520]
ENSP00000359795	GIPC PDZ domain containing family, member 2 [Source:HGNC Symbol;Acc:18177]
ENSP00000360997	ADAM metallopeptidase with thrombospondin type 1 motif, 13 [Source:HGNC Symbol;Acc:1366]
ENSP00000268483	thioredoxin-like 4B [Source:HGNC Symbol;Acc:26041]
ENSP00000269228	Niemann-Pick disease, type C1 [Source:HGNC Symbol;Acc:7897]
ENSP00000372191	sirtuin 3 [Source:HGNC Symbol;Acc:14931]
ENSP00000337040	unc-119 homolog (C. elegans) [Source:HGNC Symbol;Acc:12565]
ENSP00000348565	ubiquitin-like modifier activating enzyme 5 [Source:HGNC Symbol;Acc:23230]
ENSP00000254663	selenocysteine lyase [Source:HGNC Symbol;Acc:18161]
ENSP00000386759	SET domain containing 2 [Source:HGNC Symbol;Acc:18420]
ENSP00000317128	plexin D1 [Source:HGNC Symbol;Acc:9107]
ENSP00000225504	suppressor of Ty 4 homolog 1 (S. cerevisiae) [Source:HGNC Symbol;Acc:11467]
ENSP00000268122	Rh family, C glycoprotein [Source:HGNC Symbol;Acc:18140]
ENSP00000349496	ADP-ribosylarginine hydrolase [Source:HGNC Symbol;Acc:269]
ENSP00000409000	interleukin 28B (interferon, lambda 3) [Source:HGNC Symbol;Acc:18365]
ENSP00000263967	phosphoinositide-3-kinase, catalytic, alpha polypeptide [Source:HGNC Symbol;Acc:8975]
ENSP00000265052	monoglyceride lipase [Source:HGNC Symbol;Acc:17038]
ENSP00000325618	poly (ADP-ribose) polymerase family, member 10 [Source:HGNC Symbol;Acc:25895]
ENSP00000312697	DNA methyltransferase 1 associated protein 1 [Source:HGNC Symbol;Acc:18291]
ENSP00000319684	tensin like C1 domain containing phosphatase (tensin 2) [Source:HGNC Symbol;Acc:19737]
ENSP00000240327	speckle-type POZ protein [Source:HGNC Symbol;Acc:11254]
ENSP00000268125	retinaldehyde binding protein 1 [Source:HGNC Symbol;Acc:10024]
ENSP00000258874	5,10-methenyltetrahydrofolate synthetase (5-formyltetrahydrofolate cyclo-ligase) [Source:HGNC Symbol;Acc:7437]
ENSP00000280362	6-pyruvoyltetrahydropterin synthase [Source:HGNC Symbol;Acc:9689]
ENSP00000314608	kelch-like 11 (Drosophila) [Source:HGNC Symbol;Acc:19008]
ENSP00000289865	ubiquitin specific peptidase 21 [Source:HGNC Symbol;Acc:12620]
ENSP00000262415	DEAH (Asp-Glu-Ala-His) box polypeptide 8 [Source:HGNC Symbol;Acc:2749]
ENSP00000385006	THAP domain containing 4 [Source:HGNC Symbol;Acc:23187]
ENSP00000367608	carbonic anhydrase IX [Source:HGNC Symbol;Acc:1383]
ENSP00000361965	adenosine deaminase [Source:HGNC Symbol;Acc:186]
ENSP00000255499	ring finger protein 128 [Source:HGNC Symbol;Acc:21153]
ENSP00000286091	protein disulfide isomerase family A, member 4 [Source:HGNC Symbol;Acc:30167]
ENSP00000370353	leucine carboxyl methyltransferase 1 [Source:HGNC Symbol;Acc:17557]
ENSP00000311113	junction plakoglobin [Source:HGNC Symbol;Acc:6207]
ENSP00000345282	glutamic pyruvate transaminase (alanine aminotransferase) 2 [Source:HGNC Symbol;Acc:18062]
ENSP00000359539	glutamic-oxaloacetic transaminase 1, soluble (aspartate aminotransferase 1) [Source:HGNC Symbol;Acc:4432]
ENSP00000349393	ligase IV, DNA, ATP-dependent [Source:HGNC Symbol;Acc:6601]
ENSP00000343273	kelch-like 7 (Drosophila) [Source:HGNC Symbol;Acc:15646]
ENSP00000263360	embryonic ectoderm development [Source:HGNC Symbol;Acc:3188]
ENSP00000304429	sorting nexin 7 [Source:HGNC Symbol;Acc:14971]
ENSP00000437142	Hydroxyacyl-thioester dehydratase type 2, mitochondrial [Source:UniProtKB/Swiss-Prot;Acc:P86397]
ENSP00000289004	4-hydroxyphenylpyruvate dioxygenase [Source:HGNC Symbol;Acc:5147]
ENSP00000368667	DEAD (Asp-Glu-Ala-Asp) box polypeptide 53 [Source:HGNC Symbol;Acc:20083]
ENSP00000365426	AIG2-like domain 1 [Source:HGNC Symbol;Acc:25100]
ENSP00000158762	ArfGAP with coiled-coil, ankyrin repeat and PH domains 1 [Source:HGNC Symbol;Acc:16467]
ENSP00000273783	eukaryotic translation initiation factor 2B, subunit 5 epsilon, 82kDa [Source:HGNC Symbol;Acc:3261]
ENSP00000003100	cytochrome P450, family 51, subfamily A, polypeptide 1 [Source:HGNC Symbol;Acc:2649]
ENSP00000320936	interleukin 17 receptor A [Source:HGNC Symbol;Acc:5985]
ENSP00000360635	dipeptidyl-peptidase 7 [Source:HGNC Symbol;Acc:14892]
ENSP00000365588	mediator of DNA-damage checkpoint 1 [Source:HGNC Symbol;Acc:21163]
ENSP00000319279	mucosa associated lymphoid tissue lymphoma translocation gene 1 [Source:HGNC Symbol;Acc:6819]
ENSP00000238379	haloacid dehalogenase-like hydrolase domain containing 3 [Source:HGNC Symbol;Acc:28171]
ENSP00000323071	acyl-CoA thioesterase 4 [Source:HGNC Symbol;Acc:19748]
ENSP00000342105	dual-specificity tyrosine-(Y)-phosphorylation regulated kinase 2 [Source:HGNC Symbol;Acc:3093]
ENSP00000302916	jumonji domain containing 6 [Source:HGNC Symbol;Acc:19355]
ENSP00000337332	sirtuin 6 [Source:HGNC Symbol;Acc:14934]
ENSP00000215773	D-dopachrome tautomerase [Source:HGNC Symbol;Acc:2732]
ENSP00000250416	poly (ADP-ribose) polymerase 2 [Source:HGNC Symbol;Acc:272]
ENSP00000375622	leukocyte-associated immunoglobulin-like receptor 1 [Source:HGNC Symbol;Acc:6477]
ENSP00000262811	microtubule associated serine/threonine kinase 3 [Source:HGNC Symbol;Acc:19036]
ENSP00000265070	golgi phosphoprotein 3 (coat-protein) [Source:HGNC Symbol;Acc:15452]
ENSP00000247668	TNF receptor-associated factor 2 [Source:HGNC Symbol;Acc:12032]
ENSP00000367064	cubilin (intrinsic factor-cobalamin receptor) [Source:HGNC Symbol;Acc:2548]
ENSP00000352185	PHD finger protein 2 [Source:HGNC Symbol;Acc:8920]
ENSP00000290341	insulin-like growth factor 2 mRNA binding protein 1 [Source:HGNC Symbol;Acc:28866]
ENSP00000282753	glutamate receptor, metabotropic 1 [Source:HGNC Symbol;Acc:4593]
ENSP00000350170	fragile X mental retardation, autosomal homolog 1 [Source:HGNC Symbol;Acc:4023]
ENSP00000258526	plexin C1 [Source:HGNC Symbol;Acc:9106]
ENSP00000380692	jumonji C domain containing histone demethylase 1 homolog D (S. cerevisiae) [Source:HGNC Symbol;Acc:22224]
ENSP00000381785	hydroxysteroid dehydrogenase like 2 [Source:HGNC Symbol;Acc:18572]
ENSP00000354588	TEA domain family member 1 (SV40 transcriptional enhancer factor) [Source:HGNC Symbol;Acc:11714]
ENSP00000320898	ring finger protein 168 [Source:HGNC Symbol;Acc:26661]
ENSP00000280333	dedicator of cytokinesis 1 [Source:HGNC Symbol;Acc:2987]
ENSP00000320309	phenylalanyl-tRNA synthetase, alpha subunit [Source:HGNC Symbol;Acc:3592]
ENSP00000379228	HECT, C2 and WW domain containing E3 ubiquitin protein ligase 1 [Source:HGNC Symbol;Acc:22195]
ENSP00000253054	glia maturation factor, gamma [Source:HGNC Symbol;Acc:4374]
ENSP00000370467	haloacid dehalogenase-like hydrolase domain containing 1 [Source:HGNC Symbol;Acc:16818]
ENSP00000340281	eukaryotic translation initiation factor 4 gamma, 2 [Source:HGNC Symbol;Acc:3297]
ENSP00000339435	serine racemase [Source:HGNC Symbol;Acc:14398]
ENSP00000273075	aspartyl aminopeptidase [Source:HGNC Symbol;Acc:2981]
ENSP00000382004	catenin (cadherin-associated protein), delta 1 [Source:HGNC Symbol;Acc:2515]
ENSP00000352603	adaptor-related protein complex 4, mu 1 subunit [Source:HGNC Symbol;Acc:574]
ENSP00000243213	interleukin 13 receptor, alpha 2 [Source:HGNC Symbol;Acc:5975]
ENSP00000358695	cytochrome b5 reductase 4 [Source:HGNC Symbol;Acc:20147]
ENSP00000418823	fat mass and obesity associated [Source:HGNC Symbol;Acc:24678]
ENSP00000262607	cat eye syndrome chromosome region, candidate 1 [Source:HGNC Symbol;Acc:1839]
ENSP00000314499	cyclin G associated kinase [Source:HGNC Symbol;Acc:4113]
ENSP00000266987	TAR (HIV-1) RNA binding protein 2 [Source:HGNC Symbol;Acc:11569]
ENSP00000356574	quiescin Q6 sulfhydryl oxidase 1 [Source:HGNC Symbol;Acc:9756]
ENSP00000356520	DEAH (Asp-Glu-Ala-His) box polypeptide 9 [Source:HGNC Symbol;Acc:2750]
ENSP00000339729	fascin homolog 1, actin-bundling protein (Strongylocentrotus purpuratus) [Source:HGNC Symbol;Acc:11148]
ENSP00000263955	serine/threonine kinase 17b [Source:HGNC Symbol;Acc:11396]
ENSP00000312769	peptidylprolyl isomerase E (cyclophilin E) [Source:HGNC Symbol;Acc:9258]
ENSP00000290200	interleukin 10 receptor, beta [Source:HGNC Symbol;Acc:5965]
ENSP00000233468	Pre-mRNA branch site protein p14 [Source:UniProtKB/Swiss-Prot;Acc:Q9Y3B4]
ENSP00000263181	kinesin family member 18A [Source:HGNC Symbol;Acc:29441]
ENSP00000262294	tripartite motif containing 37 [Source:HGNC Symbol;Acc:7523]
ENSP00000262039	phosphoinositide-3-kinase, class 3 [Source:HGNC Symbol;Acc:8974]
ENSP00000262215	ADP-ribosylation factor guanine nucleotide-exchange factor 1 (brefeldin A-inhibited) [Source:HGNC Symbol;Acc:15772]
ENSP00000220592	eukaryotic translation initiation factor 2C, 2 [Source:HGNC Symbol;Acc:3263]
ENSP00000316114	coiled-coil domain containing 101 [Source:HGNC Symbol;Acc:25156]
ENSP00000255945	GTPase, IMAP family member 4 [Source:HGNC Symbol;Acc:21872]
ENSP00000263239	DEAD (Asp-Glu-Ala-Asp) box polypeptide 18 [Source:HGNC Symbol;Acc:2741]
ENSP00000321355	early B-cell factor 1 [Source:HGNC Symbol;Acc:3126]
ENSP00000314153	zinc finger and BTB domain containing 33 [Source:HGNC Symbol;Acc:16682]
ENSP00000355084	selenoprotein X, 1 [Source:HGNC Symbol;Acc:14133]
ENSP00000265404	signal transducing adaptor family member 1 [Source:HGNC Symbol;Acc:24133]
ENSP00000275034	pleckstrin homology domain interacting protein [Source:HGNC Symbol;Acc:15673]
ENSP00000248114	growth factor, augmenter of liver regeneration [Source:HGNC Symbol;Acc:4236]
ENSP00000349212	nascent polypeptide-associated complex alpha subunit [Source:HGNC Symbol;Acc:7629]
ENSP00000369965	basic transcription factor 3 [Source:HGNC Symbol;Acc:1125]
ENSP00000373637	SET and MYND domain containing 3 [Source:HGNC Symbol;Acc:15513]
ENSP00000360286	RAE1 RNA export 1 homolog (S. pombe) [Source:HGNC Symbol;Acc:9828]
ENSP00000405455	transketolase [Source:HGNC Symbol;Acc:11834]
ENSP00000263182	butyrobetaine (gamma), 2-oxoglutarate dioxygenase (gamma-butyrobetaine hydroxylase) 1 [Source:HGNC Symbol;Acc:964]
ENSP00000256644	hepatitis B virus x interacting protein [Source:HGNC Symbol;Acc:17955]
ENSP00000385552	potassium large conductance calcium-activated channel, subfamily M, alpha member 1 [Source:HGNC Symbol;Acc:6284]
ENSP00000362114	inositol polyphosphate-5-phosphatase, 75kDa [Source:HGNC Symbol;Acc:6077]
ENSP00000276052	cyclin-dependent kinase 16 [Source:HGNC Symbol;Acc:8749]
ENSP00000253792	ATP citrate lyase [Source:HGNC Symbol;Acc:115]
ENSP00000328777	ephrin-A5 [Source:HGNC Symbol;Acc:3225]
ENSP00000317039	RMI1, RecQ mediated genome instability 1, homolog (S. cerevisiae) [Source:HGNC Symbol;Acc:25764]
ENSP00000409537	phosphoglycerate mutase family member 5 [Source:HGNC Symbol;Acc:28763]
ENSP00000301945	anthrax toxin receptor 1 [Source:HGNC Symbol;Acc:21014]
ENSP00000361170	mutY homolog (E. coli) [Source:HGNC Symbol;Acc:7527]
ENSP00000254661	receptor (G protein-coupled) activity modifying protein 1 [Source:HGNC Symbol;Acc:9843]
ENSP00000376177	calcitonin receptor-like [Source:HGNC Symbol;Acc:16709]
ENSP00000268053	cytochrome P450, family 11, subfamily A, polypeptide 1 [Source:HGNC Symbol;Acc:2590]
ENSP00000231790	mutL homolog 1, colon cancer, nonpolyposis type 2 (E. coli) [Source:HGNC Symbol;Acc:7127]
ENSP00000358547	membrane protein, palmitoylated 1, 55kDa [Source:HGNC Symbol;Acc:7219]
ENSP00000264903	CCR4-NOT transcription complex, subunit 6-like [Source:HGNC Symbol;Acc:18042]
ENSP00000265316	ATP-binding cassette, sub-family B (MDR/TAP), member 6 [Source:HGNC Symbol;Acc:47]
ENSP00000343943	protoporphyrinogen oxidase [Source:HGNC Symbol;Acc:9280]
ENSP00000363092	protein kinase, cGMP-dependent, type I [Source:HGNC Symbol;Acc:9414]
ENSP00000342156	natural cytotoxicity triggering receptor 3 [Source:HGNC Symbol;Acc:19077]
ENSP00000377814	HD domain containing 3 [Source:HGNC Symbol;Acc:30522]
ENSP00000298229	inositol polyphosphate phosphatase-like 1 [Source:HGNC Symbol;Acc:6080]
ENSP00000357345	CDC-like kinase 2 [Source:HGNC Symbol;Acc:2069]
ENSP00000261918	semaphorin 7A, GPI membrane anchor (John Milton Hagen blood group) [Source:HGNC Symbol;Acc:10741]
ENSP00000330694	necdin-like 2 [Source:HGNC Symbol;Acc:7677]
ENSP00000265529	kinesin family member 9 [Source:HGNC Symbol;Acc:16666]
ENSP00000357980	HtrA serine peptidase 1 [Source:HGNC Symbol;Acc:9476]
ENSP00000262608	cat eye syndrome chromosome region, candidate 2 [Source:HGNC Symbol;Acc:1840]
ENSP00000290650	ubiquitin protein ligase E3 component n-recognin 1 [Source:HGNC Symbol;Acc:16808]
ENSP00000371729	spastic ataxia of Charlevoix-Saguenay (sacsin) [Source:HGNC Symbol;Acc:10519]
ENSP00000245934	symplekin [Source:HGNC Symbol;Acc:22935]
ENSP00000291386	SSU72 RNA polymerase II CTD phosphatase homolog (S. cerevisiae) [Source:HGNC Symbol;Acc:25016]
ENSP00000340507	tripartite motif containing 24 [Source:HGNC Symbol;Acc:11812]
ENSP00000072516	interleukin 1 receptor accessory protein [Source:HGNC Symbol;Acc:5995]
ENSP00000330959	interleukin 1 receptor, type II [Source:HGNC Symbol;Acc:5994]
ENSP00000326219	dehydrogenase/reductase (SDR family) member 4 [Source:HGNC Symbol;Acc:16985]
ENSP00000369996	ataxin 3-like [Source:HGNC Symbol;Acc:24173]
ENSP00000366876	PHD finger protein 13 [Source:HGNC Symbol;Acc:22983]
ENSP00000312244	male-specific lethal 3 homolog (Drosophila) [Source:HGNC Symbol;Acc:7370]
ENSP00000361673	phytanoyl-CoA dioxygenase domain containing 1 [Source:HGNC Symbol;Acc:23396]
ENSP00000304447	pre T-cell antigen receptor alpha [Source:HGNC Symbol;Acc:21290]
ENSP00000327824	interleukin 28 receptor, alpha (interferon, lambda receptor) [Source:HGNC Symbol;Acc:18584]
ENSP00000360281	complement component 8, beta polypeptide [Source:HGNC Symbol;Acc:1353]
ENSP00000343418	sema domain, immunoglobulin domain (Ig), transmembrane domain (TM) and short cytoplasmic domain, (semaphorin) 4D [Source:HGNC Symbol;Acc:10732]
ENSP00000395929	nuclear receptor binding SET domain protein 1 [Source:HGNC Symbol;Acc:14234]
ENSP00000270279	Cas-Br-M (murine) ecotropic retroviral transforming sequence c [Source:HGNC Symbol;Acc:15961]
ENSP00000216639	vaccinia related kinase 1 [Source:HGNC Symbol;Acc:12718]
ENSP00000357330	ash1 (absent, small, or homeotic)-like (Drosophila) [Source:HGNC Symbol;Acc:19088]
ENSP00000252288	guanidinoacetate N-methyltransferase [Source:HGNC Symbol;Acc:4136]
ENSP00000355884	MAP/microtubule affinity-regulating kinase 1 [Source:HGNC Symbol;Acc:6896]
ENSP00000231198	tRNA-histidine guanylyltransferase 1-like (S. cerevisiae) [Source:HGNC Symbol;Acc:26053]
ENSP00000261917	hyperpolarization activated cyclic nucleotide-gated potassium channel 4 [Source:HGNC Symbol;Acc:16882]
ENSP00000352401	ribulose-5-phosphate-3-epimerase [Source:HGNC Symbol;Acc:10293]
ENSP00000339958	nischarin [Source:HGNC Symbol;Acc:18006]
ENSP00000262300	protein kinase, membrane associated tyrosine/threonine 1 [Source:HGNC Symbol;Acc:29650]
ENSP00000401445	endoplasmic reticulum to nucleus signaling 1 [Source:HGNC Symbol;Acc:3449]
ENSP00000344786	neurofascin [Source:HGNC Symbol;Acc:29866]
ENSP00000324549	cytoplasmic FMR1 interacting protein 1 [Source:HGNC Symbol;Acc:13759]
ENSP00000355348	NCK-associated protein 1 [Source:HGNC Symbol;Acc:7666]
ENSP00000156084	OTU domain containing 5 [Source:HGNC Symbol;Acc:25402]
ENSP00000296161	deltex 3-like (Drosophila) [Source:HGNC Symbol;Acc:30323]
ENSP00000296474	macrophage stimulating 1 receptor (c-met-related tyrosine kinase) [Source:HGNC Symbol;Acc:7381]
ENSP00000345789	melanoma associated antigen (mutated) 1 [Source:HGNC Symbol;Acc:29641]
ENSP00000221891	amyloid beta (A4) precursor-like protein 1 [Source:HGNC Symbol;Acc:597]
ENSP00000196169	tudor domain containing 3 [Source:HGNC Symbol;Acc:20612]
ENSP00000403323	Rho GTPase activating protein 27 [Source:HGNC Symbol;Acc:31813]
ENSP00000341637	B7 homolog 6 [Source:UniProtKB/Swiss-Prot;Acc:Q68D85]
ENSP00000320076	Usher syndrome 1G (autosomal recessive) [Source:HGNC Symbol;Acc:16356]
ENSP00000274203	myosin X [Source:HGNC Symbol;Acc:7593]
ENSP00000340736	glycogenin 1 [Source:HGNC Symbol;Acc:4699]
ENSP00000351155	atlastin GTPase 1 [Source:HGNC Symbol;Acc:11231]
ENSP00000339503	nudix (nucleoside diphosphate linked moiety X)-type motif 1 [Source:HGNC Symbol;Acc:8048]
ENSP00000355599	translin-associated factor X [Source:HGNC Symbol;Acc:12380]
ENSP00000374332	translin [Source:HGNC Symbol;Acc:12379]
ENSP00000301284	Hepatoma-derived growth factor-related protein 2 [Source:UniProtKB/Swiss-Prot;Acc:Q7Z4V5]
ENSP00000328547	DNA (cytosine-5-)-methyltransferase 3 beta [Source:HGNC Symbol;Acc:2979]
ENSP00000296861	tumor necrosis factor receptor superfamily, member 21 [Source:HGNC Symbol;Acc:13469]
ENSP00000319664	nuclear distribution gene C homolog (A. nidulans) [Source:HGNC Symbol;Acc:8045]
ENSP00000360843	Fas (TNFRSF6) associated factor 1 [Source:HGNC Symbol;Acc:3578]
ENSP00000241453	fms-related tyrosine kinase 3 [Source:HGNC Symbol;Acc:3765]
ENSP00000222574	HMG-box transcription factor 1 [Source:HGNC Symbol;Acc:23200]
ENSP00000219315	SET domain containing 6 [Source:HGNC Symbol;Acc:26116]
ENSP00000252483	poliovirus receptor-related 2 (herpesvirus entry mediator B) [Source:HGNC Symbol;Acc:9707]
ENSP00000414109	Holliday junction recognition protein [Source:HGNC Symbol;Acc:25444]
ENSP00000369129	desmoplakin [Source:HGNC Symbol;Acc:3052]
ENSP00000058691	heme binding protein 2 [Source:HGNC Symbol;Acc:15716]
ENSP00000360367	malignant T cell amplified sequence 1 [Source:HGNC Symbol;Acc:23357]
ENSP00000263765	PR domain containing 11 [Source:HGNC Symbol;Acc:13996]
ENSP00000227348	cytotoxic and regulatory T cell molecule [Source:HGNC Symbol;Acc:24313]
ENSP00000352678	suppressor of var1, 3-like 1 (S. cerevisiae) [Source:HGNC Symbol;Acc:11471]
ENSP00000234453	pleckstrin homology domain containing, family A (phosphoinositide binding specific) member 3 [Source:HGNC Symbol;Acc:14338]
ENSP00000368767	aspartate beta-hydroxylase [Source:HGNC Symbol;Acc:757]
ENSP00000211998	vinculin [Source:HGNC Symbol;Acc:12665]
ENSP00000260383	tubulin, gamma complex associated protein 4 [Source:HGNC Symbol;Acc:16691]
ENSP00000244217	methylmalonyl CoA epimerase [Source:HGNC Symbol;Acc:16732]
ENSP00000316338	BAI1-associated protein 2 [Source:HGNC Symbol;Acc:947]
ENSP00000373167	T cell immunoreceptor with Ig and ITIM domains [Source:HGNC Symbol;Acc:26838]
ENSP00000255613	suppressor of variegation 4-20 homolog 2 (Drosophila) [Source:HGNC Symbol;Acc:28405]
ENSP00000340896	ash2 (absent, small, or homeotic)-like (Drosophila) [Source:HGNC Symbol;Acc:744]
ENSP00000215574	cell division cycle 34 homolog (S. cerevisiae) [Source:HGNC Symbol;Acc:1734]
ENSP00000358497	RNA guanylyltransferase and 5'-phosphatase [Source:HGNC Symbol;Acc:10073]
ENSP00000353165	thiamin pyrophosphokinase 1 [Source:HGNC Symbol;Acc:17358]
ENSP00000366482	frataxin [Source:HGNC Symbol;Acc:3951]
ENSP00000302805	DNA-damage inducible 1 homolog 1 (S. cerevisiae) [Source:HGNC Symbol;Acc:18961]
ENSP00000305899	suppressor of variegation 4-20 homolog 1 (Drosophila) [Source:HGNC Symbol;Acc:24283]
ENSP00000366135	exosome component 10 [Source:HGNC Symbol;Acc:9138]
ENSP00000383840	methylmalonic aciduria (cobalamin deficiency) cblC type, with homocystinuria [Source:HGNC Symbol;Acc:24525]
ENSP00000155093	zinc finger protein, Y-linked [Source:HGNC Symbol;Acc:12870]
ENSMUSP00000009693	signal recognition particle 14 [Source:MGI Symbol;Acc:MGI:107169]
ENSMUSP00000100170	immunoglobulin kappa chain variable 12-41 [Source:MGI Symbol;Acc:MGI:4439772]
ENSMUSP00000100322	immunoglobulin heavy variable 1-72 [Source:MGI Symbol;Acc:MGI:4439633]
ENSMUSP00000017920	v-crk sarcoma virus CT10 oncogene homolog (avian) [Source:MGI Symbol;Acc:MGI:88508]
ENSMUSP00000069850	CCAAT/enhancer binding protein (C/EBP), beta [Source:MGI Symbol;Acc:MGI:88373]
ENSMUSP00000035065	prostaglandin-endoperoxide synthase 2 [Source:MGI Symbol;Acc:MGI:97798]
ENSMUSP00000088344	ArfGAP with SH3 domain, ankyrin repeat and PH domain 2 [Source:MGI Symbol;Acc:MGI:2685438]
ENSMUSP00000099981	collagen, type XV, alpha 1 [Source:MGI Symbol;Acc:MGI:88449]
ENSMUSP00000095882	olfactory marker protein [Source:MGI Symbol;Acc:MGI:97436]
ENSMUSP00000020001	RalBP1 associated Eps domain containing protein [Source:MGI Symbol;Acc:MGI:1196373]
ENSMUSP00000005532	nidogen 1 [Source:MGI Symbol;Acc:MGI:97342]
ENSMUSP00000001452	chaperonin containing Tcp1, subunit 3 (gamma) [Source:MGI Symbol;Acc:MGI:104708]
ENSMUSP00000033502	GATA binding protein 1 [Source:MGI Symbol;Acc:MGI:95661]
ENSMUSP00000020158	myeloblastosis oncogene [Source:MGI Symbol;Acc:MGI:97249]
[truncated: 237 more rows]
